# Supplementary material for: Distinct Signatures in the Receptor Repertoire Discriminate CD56bright and CD56dim Natural Killer Cells
Source: Front Immunol. 2020 Dec 1;11:568927. doi: 10.3389/fimmu.2020.568927 (PMC7736243; doi:10.3389/fimmu.2020.568927)
Supplement: Supplementary file 2 [file DataSheet_2.xlsx]

## Sheet: %positive
order	marker	N count Bulk + CD56dim NK cells	N count CD56bright NK cells	Bulk NK cells - range (in %)	Bulk NK cells - range span (in p.p.)	Bulk NK cells - median (in %)	Bulk NK cells - Q1 (in %)	Bulk NK cells - Q3 (in %)	CD56dim NK cells - range (in %)	CD56dim NK cells - median (in %)	CD56dim NK cells - Q1 (in %)	CD56dim NK cells - Q3 (in %)	CD56bright NK cells - range (in %)	CD56bright NK cells - median (in %)	CD56bright NK cells - Q1 (in %)	CD56bright NK cells - Q3 (in %)	FDR-adjusted p value	median difference
1	CD1a	18	18	(0.00 - 7.31)	7.31	0.044	0.023	0.5	(0 - 7.39)	0.044	0.0185	0.54375	(0 - 8.16)	0	0	0.2025	0.0709427	0.0245
2	CD1b	18	18	(0.00 - 4.55)	4.55	0.0295	0.015	0.4025	(0 - 4.67)	0.028	0.0165	0.4975	(0 - 5.5)	0	0	0.135	0.196323	0.0215
3	CD1c	18	18	(0.00 - 1.89)	1.89	0.012	0	0.03075	(0 - 2.05)	0.01053	0	0.03375	(0 - 1.88)	0	0	0	0.0857789	0.00403
4	CD1d	18	18	(0.00 - 5.52)	5.52	0.034	0.016	0.09175	(0 - 6.13)	0.035	0.01325	0.11975	(0 - 2.65)	0	0	0.125	0.0857111	0.02
5	CD2	18	17	(2.70 - 87.40)	84.7	70.4	54.7	75.525	(1.45 - 86)	66.95	49.925	74.175	(7.68 - 97.5)	92.6	89.5	94.9	9.55087e-05	-20.55
6	CD4	18	18	(0.00 - 2.27)	2.27	0.083	0.0175	1.13	(0.00358 - 2.2)	0.0675	0.02175	0.97	(0 - 4.72)	0.2	0	1.3375	0.257284	0.00434
7	CD5	18	18	(0.08 - 2.76)	2.68	0.375	0.195	0.815	(0.06 - 2.51)	0.41	0.1825	0.7175	(0 - 0.78)	0.22	0	0.4425	0.0667165	0.115
8	CD6	18	18	(0.57 - 62.70)	62.13	27.1	7.87	41.675	(0.73 - 66.3)	31	8.85	44.675	(0 - 2.08)	0.21	0	0.935	6.61214e-05	29.275
9	CD7	18	18	(96.10 - 99.70)	3.6	98.85	97.85	99.375	(97.6 - 99.9)	99.45	98.85	99.7	(71.8 - 97.3)	93.5	90.65	94.975	6.61214e-05	5.4
10	CD8	18	18	(26.60 - 83.80)	57.2	64.4	51.7	73.1	(26.7 - 86.3)	64.3	52.15	74.825	(14.8 - 71.1)	43.15	37.925	59.575	0.000218537	17.45
11	CD9	18	18	(0.05 - 1.22)	1.17	0.405	0.185	0.8225	(0.059 - 1.37)	0.38	0.1725	0.815	(0 - 1.03)	0.155	0	0.7125	0.0646945	0.135
12	CD10	18	18	(0.00 - 0.72)	0.72	0.0275	0.0069825	0.05175	(0 - 0.77)	0.031	0.004655	0.05575	(0 - 0.34)	0	0	0	0.00374549	0.031
13	CD11a	18	17	(97.10 - 99.90)	2.8	99.4	99.025	99.8	(97.2 - 99.9)	99.35	99.025	99.8	(95.4 - 100)	99.7	98.3	99.7	0.492839	0
14	CD11b	18	18	(69.20 - 99.10)	29.9	94.9	89.25	96.95	(68.4 - 99.1)	96	92.2	97.4	(46 - 99.7)	90.3	84.65	95.275	0.0208966	3.15
15	CD11c	18	18	(7.28 - 55.90)	48.62	16.4	11.075	21	(6.12 - 63)	16.8	11.125	21.2	(1.28 - 51)	10.075	4.1475	20.375	0.0870971	7.075
16	CD13	18	17	(0.06 - 2.81)	2.75	0.195	0.12	0.465	(0.058 - 2.9)	0.165	0.1125	0.4225	(0 - 1.29)	0	0	0.23	0.00239282	0.14
17	CD15	18	18	(0.01 - 1.62)	1.61	0.14	0.0575	0.2	(0 - 1.76)	0.067	0.02125	0.1275	(0 - 1.89)	0.585	0.395	1.0875	0.00172964	-0.442
18	CD18	18	17	(98.60 - 99.90)	1.3	99.8	99.3	99.9	(98.5 - 99.9)	99.85	99.4	99.9	(97.6 - 100)	99.7	98.9	100	0.148487	0.1
19	CD20	18	17	(0.04 - 8.77)	8.73	0.205	0.13	1.0225	(0.026 - 8.84)	0.145	0.11	1.0875	(0 - 7.18)	0.52	0.12	0.83	0.733303	-0.023
20	CD21	18	18	(0.00 - 0.06)	0.06	0.0155	0.0095275	0.0315	(0 - 0.07)	0.018	0.011	0.02875	(0 - 0.28)	0	0	0	0.035039	0.017
21	CD22	18	18	(0.00 - 0.82)	0.82	0.0495	0.02	0.165	(0 - 0.79)	0.0445	0.02	0.17	(0 - 1.37)	0	0	0	0.309135	0.024
22	CD23	18	18	(0.00 - 1.11)	1.11	0.021	0.0092375	0.072	(0 - 1.21)	0.0235	0.01017	0.05	(0 - 0.69)	0	0	0	0.10196	0.0185
23	CD24	18	18	(0.00 - 1.01)	1.01	0.054	0.02525	0.0865	(0 - 1.16)	0.047	0.02725	0.071	(0 - 0.7)	0	0	0	0.179355	0.0295
24	CD25	18	18	(0.02 - 1.44)	1.42	0.094	0.056	0.3725	(0.021 - 1.64)	0.0985	0.048	0.365	(0 - 1.25)	0	0	0	0.0167183	0.0985
25	CD26	18	18	(0.05 - 1.92)	1.87	1.03	0.2925	1.27	(0.021 - 1.91)	0.77	0.2325	1.2525	(0 - 7.5)	2.4	1.4225	3.0675	0.00136896	-1.575
26	CD27	18	17	(0.92 - 12.80)	11.88	4.91	2.7925	6.8525	(0.75 - 10.9)	2.825	1.76	3.545	(6.62 - 37.4)	14.7	12	20.5	9.55087e-05	-11.58
27	CD28	18	18	(0.05 - 0.48)	0.43	0.18	0.1125	0.2675	(0.052 - 0.53)	0.155	0.1125	0.21	(0 - 1.1)	0.065	0	0.4	0.897562	0.0795
28	CD29	18	18	(89.50 - 99.80)	10.3	99.6	98.85	99.8	(90.2 - 99.8)	99.6	98.875	99.8	(85.5 - 100)	99.6	97.575	99.8	0.19378	0.1
29	CD30	18	18	(0.09 - 2.23)	2.14	0.32	0.1575	0.5225	(0.078 - 2.46)	0.3	0.1825	0.4825	(0 - 1)	0.36	0.1675	0.8725	0.788198	-0.01
30	CD31	18	17	(0.48 - 66.60)	66.12	23.15	10.0925	38.175	(0.14 - 77)	24.35	10.1825	40.325	(0 - 33)	11.1	2	18.9	0.000396729	11.5
31	CD32	18	18	(0.22 - 4.73)	4.51	0.93	0.52	1.8225	(0.23 - 5.46)	0.98	0.4875	1.8875	(0 - 6.77)	0.21	0	0.6225	0.0334435	0.725
32	CD33	18	18	(0.04 - 8.43)	8.39	1.425	0.3725	2.4375	(0.031 - 1.17)	0.21	0.05625	0.2475	(0 - 74.7)	17.5	4.57	37.575	0.000218537	-17.248
33	CD34	18	18	(0.02 - 4.47)	4.45	0.0545	0.03625	0.1825	(0 - 4.53)	0.043	0.0235	0.185	(0 - 4.2)	0.14	0	0.435	0.726402	0.0095
34	CD35	18	18	(0.03 - 9.44)	9.41	0.285	0.056	0.4475	(0.017 - 9.16)	0.14	0.04025	0.3775	(0 - 13.7)	0.615	0.2975	1.095	0.0366856	-0.3785
35	CD36	18	18	(0.07 - 5.72)	5.65	0.63	0.3225	1.12	(0.083 - 6.02)	0.665	0.3325	1.205	(0 - 2.65)	0.41	0	0.7175	0.00668723	0.385
36	CD37	18	18	(0.00 - 3.29)	3.29	0.045	0.022	0.0765	(0 - 3.67)	0.044	0.016	0.0705	(0 - 2.88)	0	0	0	0.227915	0.026
37	CD38	18	17	(88.60 - 99.30)	10.7	96.45	95.225	97.6	(88.5 - 99.3)	97.25	95.725	98.075	(84.6 - 98.5)	92	90.4	94.7	0.00535209	4.4
38	CD39	18	17	(0.78 - 6.66)	5.88	2.52	1.9825	4.1975	(0.49 - 6.14)	1.615	1.28	3.37	(1.06 - 19.1)	6.59	4.63	12.9	0.000963173	-5.14
39	CD40	18	18	(0.01 - 3.28)	3.27	0.11	0.05	1.9925	(0 - 3.08)	0.14	0.0515	1.9	(0 - 3.99)	0	0	0.4025	0.896159	0.018
40	CD41a	18	18	(0.43 - 14.50)	14.07	3.23	1.6025	4.3625	(0.44 - 13.7)	3.395	1.5925	4.36	(0 - 15.8)	1.47	0.7	4.4475	0.211655	0.645
41	CD41b	18	17	(0.12 - 21.40)	21.28	0.405	0.3025	1.475	(0.085 - 21.7)	0.42	0.31	1.685	(0 - 19.1)	0.33	0.15	0.47	0.0644721	0.23
42	CD42a	16	15	(0.67 - 5.62)	4.95	1.81	0.8975	4.3075	(0.71 - 5.59)	1.92	0.8925	4.54	(0 - 7.11)	0.8	0.44	2.68	0.125621	0.84
43	CD42b	18	18	(0.07 - 0.85)	0.78	0.25	0.16	0.3725	(0.089 - 0.99)	0.245	0.1625	0.375	(0 - 0.66)	0	0	0.1775	0.018641	0.135
44	CD43	18	11	(98.50 - 99.90)	1.4	99.5	99.15	99.675	(98.6 - 99.9)	99.5	99.225	99.675	(98.4 - 100)	99.7	98.85	100	0.719726	-0.2
45	CD44	18	17	(90.40 - 100.00)	9.6	99.55	98.6	99.85	(89.7 - 100)	99.7	98.4	99.875	(95.7 - 100)	100	98.3	100	0.726402	-0.1
46	CD45	18	15	(94.60 - 100.00)	5.4	99.9	99.525	99.975	(94.8 - 100)	99.9	99.525	100	(90 - 100)	99.7	95.6	100	0.0471081	0.2
47	CD45RA	18	13	(98.20 - 100.00)	1.8	99.45	99.025	99.875	(99.2 - 100)	99.9	99.8	100	(84.9 - 100)	96.2	93.3	98.7	0.0091928	3.6
48	CD45RB	18	17	(39.90 - 98.30)	58.4	85	67.2	94.3	(38 - 98.3)	83.9	64.125	94.275	(74.7 - 99)	97.3	90.5	98.3	0.00136896	-11.7
49	CD45RO	18	16	(0.96 - 46.30)	45.34	2.535	1.5725	3.265	(0.55 - 43.3)	1.5	1.0625	2.1425	(1.32 - 19.4)	6.315	2.8125	9.22	0.000327458	-3.765
50	CD46	18	17	(68.10 - 99.80)	31.7	98.75	95.575	99.5	(67.6 - 99.7)	98.7	95.725	99.55	(73.5 - 100)	99.3	97.8	99.6	0.00378247	-0.7
51	CD47	18	16	(88.90 - 99.90)	11	99.45	98.85	99.8	(96.3 - 100)	99.5	99.225	99.875	(25.4 - 100)	97.65	94.075	99.025	0.00360268	1.95
52	CD48	18	18	(99.20 - 100.00)	0.8	99.9	99.8	100	(99.1 - 100)	99.9	99.825	100	(99.3 - 100)	100	99.625	100	0.743449	0
53	CD49a	16	16	(0.39 - 33.70)	33.31	1.415	0.8425	4.765	(0.26 - 29.4)	0.57	0.42	2.0425	(1.56 - 49.2)	16.05	9.58	22.275	0.000180964	-14.18
54	CD49b	18	18	(0.11 - 4.57)	4.46	0.38	0.2125	1.3175	(0.1 - 3.92)	0.37	0.2075	1.18	(0 - 10.7)	0.655	0.035	1.3725	0.3934	0.02
55	CD49c	18	18	(0.07 - 2.36)	2.29	0.925	0.4025	1.4225	(0.078 - 2.29)	0.875	0.3025	1.4825	(0 - 3.54)	0.805	0.1275	2.2825	0.351284	-0.295
56	CD49d	18	18	(66.70 - 99.30)	32.6	97.4	96.275	98.175	(65.4 - 99.2)	97.2	96.075	98.225	(91.1 - 100)	98.5	96.875	99.475	0.00635749	-1.25
57	CD49e	18	16	(82.80 - 99.50)	16.7	95.3	89.775	96.875	(80.3 - 99.7)	95.35	89.675	96.775	(90.4 - 100)	96.5	95.075	98.125	0.0337555	-2
58	CD49f	16	16	(25.80 - 91.30)	65.5	61.9	50.4	75	(25.1 - 91.6)	60.3	49.15	74.35	(25.1 - 89.7)	63.8	52.6	78.025	0.657592	1.45
59	CD51	16	16	(0.05 - 5.19)	5.14	0.13	0.0865	1.2825	(0.035 - 4.89)	0.14	0.08725	1.2975	(0 - 8.52)	0.08	0	1.07	0.446848	-0.0025
60	CD51/61	18	18	(0.00 - 0.94)	0.94	0.0425	0.02625	0.096	(0 - 0.95)	0.048	0.0215	0.119	(0 - 0.67)	0	0	0.285	0.921684	0.026
61	CD52	16	15	(39.30 - 95.60)	56.3	68.15	54.025	84.775	(32.6 - 95.4)	63.65	50.825	84.225	(54.5 - 98.4)	93.3	83.15	95.2	0.000871685	-25.7
62	CD53	16	14	(88.30 - 100.00)	11.7	97.5	94.325	98.575	(98 - 100)	99.2	98.875	99.45	(31.8 - 98.5)	71.5	53.825	85.875	0.000615817	27.65
63	CD54 (ICAM1)	18	17	(20.90 - 82.10)	61.2	58.2	44.075	75.15	(16.7 - 81.5)	55.05	38.775	72.2	(69.1 - 100)	94.5	88.3	98.7	9.55087e-05	-37.2
64	CD55 (DAF)	18	18	(8.51 - 88.40)	79.89	43.35	28.525	56.35	(3.68 - 88.2)	41.05	23.55	52.1	(67.7 - 100)	98	90.8	99.6	6.61214e-05	-58.45
65	CD57	18	18	(18.00 - 76.00)	58	43.6	29.025	60.375	(23.2 - 78.5)	50.8	34.45	65.125	(0 - 2.65)	0.415	0	0.985	6.61214e-05	50.555
66	CD58 (LFA-3)	18	18	(0.77 - 95.40)	94.63	58.65	31.175	69.075	(0.85 - 98)	64.15	36.05	78.95	(0 - 39.8)	4.74	1.76	10.53	6.61214e-05	55.795
67	CD61	16	15	(1.40 - 5.86)	4.46	3.05	2.62	4.005	(1.53 - 5.72)	3.15	2.59	3.8825	(0.36 - 7.17)	2.7	1.365	2.94	0.22734	1.17
68	CD62E	18	18	(0.00 - 17.00)	17	0.067	0.03375	2.86	(0 - 16.6)	0.063	0.0335	2.3575	(0 - 20.9)	0	0	6.89	0.389276	0.012
69	CD62L	18	18	(5.55 - 50.00)	44.45	35.7	28.6	39.7	(4.22 - 47.1)	28.2	22.8	32.425	(52.1 - 95.6)	87.1	81.7	90.55	6.61214e-05	-54.55
70	CD62P	18	18	(0.15 - 2.76)	2.61	0.56	0.3775	1.0275	(0.15 - 2.71)	0.545	0.3575	1.02	(0 - 3.13)	0.85	0.27	1.63	0.123977	-0.12
71	CD63	18	18	(12.40 - 78.50)	66.1	45.9	31.525	64.825	(9.51 - 76.7)	42.5	28.075	62.2	(34.5 - 99.4)	78.3	63.125	87.925	6.61214e-05	-30.95
72	CD64	18	18	(0.06 - 1.57)	1.51	0.26	0.17	0.495	(0.054 - 1.74)	0.25	0.14	0.5325	(0 - 1.68)	0.055	0	0.365	0.211655	0.09
73	CD66ae	18	18	(0.03 - 0.28)	0.25	0.13	0.06925	0.1675	(0.025 - 0.34)	0.101	0.059	0.2025	(0 - 1.16)	0.1575	0	0.3225	0.351284	-0.0645
74	CD66b	18	18	(0.00 - 1.72)	1.72	0.0395	0.02725	0.08875	(0 - 1.94)	0.042	0.029	0.093	(0 - 1.44)	0	0	0	0.0103992	0.0365
75	CD66c	18	18	(0.05 - 1.77)	1.72	0.14	0.07525	0.2125	(0.058 - 2)	0.155	0.083	0.215	(0 - 0.42)	0	0	0	9.55087e-05	0.1115
76	CD68	18	18	(0.03 - 0.89)	0.86	0.0565	0.03425	0.1525	(0.023 - 0.95)	0.0565	0.039	0.17	(0 - 1.56)	0	0	0.09	0.386069	0.04
77	CD69	16	15	(5.59 - 77.80)	72.21	44.75	27.45	61.325	(5.34 - 80.2)	46.15	29.375	63.7	(1.83 - 70)	19.2	5.28	32.1	0.000615817	21.4
78	CD70	18	17	(0.00 - 9.00)	9	0.2	0.12	0.5025	(0 - 9.69)	0.205	0.125	0.5725	(0 - 7.62)	0.15	0	0.48	0.512629	0.026
79	CD71	16	16	(0.05 - 3.56)	3.51	0.11	0.0595	0.2375	(0 - 3.45)	0.068	0.04675	0.1625	(0 - 5.38)	0.375	0	3.1675	0.150486	-0.202
80	CD72	18	18	(0.02 - 6.15)	6.14	0.25	0.0585	0.4725	(0.018 - 6.31)	0.265	0.069	0.5125	(0 - 7.98)	0	0	0.075	0.173333	0.1535
81	CD73	18	18	(0.02 - 2.99)	2.97	0.245	0.1425	0.535	(0.014 - 3.32)	0.21	0.0915	0.3975	(0 - 3.87)	1.085	0.6	1.835	0.00668723	-0.7375
82	CD74	18	18	(0.03 - 1.11)	1.08	0.215	0.0825	0.3625	(0 - 0.92)	0.2	0.0645	0.3475	(0 - 1.96)	0.21	0	0.5575	0.565327	0.005
83	CD79a	18	18	(0.01 - 1.45)	1.44	0.044	0.0255	0.1	(0 - 1.7)	0.0495	0.026	0.115	(0 - 0.57)	0	0	0	0.00695446	0.041
84	CD79b	18	18	(0.00 - 2.08)	2.08	0.435	0.1825	0.635	(0 - 2)	0.455	0.16	0.6925	(0 - 1.61)	0.095	0	0.4925	0.149742	0.175
85	CD80	18	18	(0.02 - 2.10)	2.08	0.11	0.0405	0.1675	(0.018 - 2.34)	0.1175	0.04475	0.17	(0 - 1.49)	0	0	0	6.61214e-05	0.104
86	CD81	18	18	(89.50 - 99.50)	10	97.3	95.825	98.725	(96.3 - 99.8)	98.95	97.425	99.275	(49.8 - 95.6)	87.8	71.8	91.325	6.61214e-05	10.75
87	CD82	18	17	(13.60 - 68.00)	54.4	46.15	22.825	56.725	(12.4 - 61.3)	41.35	15.35	52.675	(17.5 - 99.5)	93.2	82.4	97.1	9.55087e-05	-40.5
88	CD83	18	18	(0.14 - 16.70)	16.56	9.23	2.69	13.25	(0.11 - 16.8)	8.98	2.6725	12.675	(0.061 - 24.4)	7.28	2.205	14.575	1	0.1845
89	CD84	18	18	(0.02 - 4.01)	3.99	0.084	0.05025	1.94	(0.019 - 3.85)	0.0845	0.05025	1.8025	(0 - 6.7)	0.0265	0	0.7175	0.351284	0.047
90	CD85a (ILT5)	18	18	(0.01 - 2.27)	2.26	0.104	0.06725	0.7375	(0.011 - 2.76)	0.095	0.07375	0.5075	(0 - 0.97)	0	0	0.083	0.0258083	0.0625
91	CD85d (ILT4)	18	18	(0.05 - 1.81)	1.76	0.265	0.1375	0.905	(0.05 - 1.74)	0.245	0.135	0.8025	(0 - 2.84)	0.06	0	0.6875	0.0667165	0.114
92	CD85g (ILT7)	18	18	(0.01 - 0.39)	0.38	0.052	0.02375	0.094	(0.00974 - 0.42)	0.0445	0.025	0.1075	(0 - 0.65)	0	0	0.0525	0.478743	0.028
93	CD85h(ILT1)	18	18	(0.00 - 1.66)	1.66	0.1	0.0405	1.0575	(0 - 1.58)	0.1105	0.0385	1.0725	(0 - 2.25)	0	0	0.1975	0.197778	0.0415
94	CD85j (ILT2)	18	18	(0.78 - 33.40)	32.62	4.145	2.4675	5.8675	(0.82 - 34.6)	4.55	2.6475	6.2075	(0 - 0.74)	0.065	0	0.3125	6.61214e-05	4.55
95	CD85k (ILT3)	18	18	(0.00 - 0.28)	0.28	0.064	0.0255	0.1075	(0 - 0.24)	0.0625	0.02825	0.1175	(0 - 1.34)	0	0	0	0.0489492	0.039
96	CD86	18	18	(0.00 - 0.39)	0.39	0.076	0.027	0.2225	(0 - 0.4)	0.07	0.01725	0.155	(0 - 0.75)	0	0	0.07125	0.492839	0.0325
97	CD87	18	18	(0.10 - 1.72)	1.62	0.72	0.41	1.3375	(0.12 - 1.99)	0.755	0.4225	1.305	(0 - 0.67)	0.19	0	0.56	0.00185211	0.425
98	CD88 (C5AR)	18	18	(0.03 - 1.11)	1.08	0.225	0.108	0.3725	(0.036 - 1.26)	0.235	0.10675	0.38	(0 - 0.8)	0	0	0	0.00668723	0.18
99	CD89	18	18	(0.06 - 2.62)	2.56	0.68	0.36	1.32	(0.059 - 2.9)	0.7	0.4275	1.3475	(0 - 1.37)	0.165	0	0.36	0.00301767	0.525
100	CD90	18	18	(0.01 - 0.73)	0.72	0.0455	0.0325	0.2975	(0.016 - 0.78)	0.0435	0.03525	0.3275	(0 - 1.16)	0	0	0.15	0.331148	0.0365
101	CD93	18	18	(0.02 - 0.24)	0.22	0.0895	0.07625	0.1575	(0.024 - 0.26)	0.0975	0.0675	0.165	(0 - 0.8)	0	0	0	0.113846	0.0875
102	CD94	18	16	(59.50 - 96.10)	36.6	86.05	76.725	87.5	(56.7 - 95.6)	85.4	75.85	87.275	(84.4 - 100)	98.7	91.5	99.85	0.000736782	-13.35
103	CD95	18	18	(0.64 - 83.00)	82.36	38.85	27.9	54.775	(0.41 - 82.5)	42.45	27.45	55.825	(0.14 - 50.9)	12.1	3.9425	25.85	6.61214e-05	29.85
104	CD96 (TACTILE)	18	18	(15.20 - 71.10)	55.9	45.75	25.9	54.15	(14.1 - 69.3)	42.35	16.125	50.05	(41.5 - 94.4)	80.1	71.075	85.325	6.61214e-05	-40.05
105	CD97	18	18	(97.60 - 100.00)	2.4	99.9	99.8	100	(97.4 - 100)	99.9	99.8	100	(99.6 - 100)	100	100	100	0.0427534	-0.1
106	CD98	18	18	(98.10 - 99.90)	1.8	99.6	99.425	99.8	(98.5 - 99.9)	99.7	99.425	99.8	(92.2 - 100)	99.65	99.025	99.95	0.121555	0.1
107	CD99	18	18	(97.80 - 100.00)	2.2	99.7	99.4	99.7	(99.2 - 100)	99.75	99.7	99.8	(79.8 - 99.9)	98.6	93.575	99.475	0.00185211	1.15
108	CD100	18	17	(46.60 - 99.70)	53.1	98.75	96.75	99.275	(45.1 - 99.7)	98.7	96.675	99.25	(59.4 - 100)	99.3	97.9	99.6	0.0139176	-0.7
109	CD101	18	18	(0.29 - 14.80)	14.51	0.82	0.5125	1.3725	(0.29 - 14.9)	0.69	0.5425	1.665	(0 - 12)	0.375	0	0.7775	0.00136896	0.605
110	CD103	18	18	(0.18 - 2.79)	2.61	1.42	0.7075	2.035	(0.15 - 2.75)	1.17	0.63	1.94	(0.2 - 8.29)	1.94	1.0125	3.1775	0.0332362	-0.495
111	CD104 (Integrin b4)	18	18	(0.03 - 1.28)	1.25	0.23	0.05325	0.435	(0.03 - 1.34)	0.23	0.045	0.4925	(0 - 2)	0	0	0.2725	0.304448	0.13
112	CD105	18	18	(0.01 - 3.02)	3.01	0.14	0.0745	0.5675	(0.00728 - 3.49)	0.1105	0.057	0.585	(0 - 1.46)	0	0	0.62	0.211655	0.076
113	CD106	18	18	(0.03 - 1.51)	1.49	0.067	0.059	0.1975	(0.028 - 1.75)	0.06	0.051	0.114	(0 - 1.67)	0	0	0	0.235257	0.0535
114	CD107a	18	18	(0.01 - 9.37)	9.36	0.14	0.0385	1.695	(0.012 - 9.41)	0.145	0.0435	1.5625	(0 - 10.5)	0	0	2.2725	0.310516	0.045
115	CD107b	18	18	(0.01 - 0.85)	0.84	0.0465	0.0405	0.064	(0 - 0.88)	0.0525	0.03325	0.0755	(0 - 1.02)	0	0	0	0.156553	0.047
116	CD110	18	18	(0.06 - 0.95)	0.89	0.25	0.14	0.42	(0.056 - 0.83)	0.28	0.145	0.4375	(0 - 1.37)	0	0	0.2775	0.227685	0.135
117	CD111	18	18	(0.37 - 9.70)	9.33	1.835	1.155	3.0875	(0.33 - 9.85)	2.08	1.27	3.2225	(0 - 0.75)	0	0	0	6.61214e-05	1.875
118	CD114	18	18	(0.03 - 0.70)	0.67	0.0945	0.05925	0.1275	(0.03 - 0.72)	0.105	0.0605	0.15	(0 - 1.03)	0	0	0.19925	0.577493	0.063
119	CD116	18	18	(0.01 - 0.79)	0.78	0.097	0.05825	0.165	(0.016 - 0.83)	0.096	0.061	0.1375	(0 - 1.2)	0	0	0.16	0.258853	0.0725
120	CD117 (A3C6E2)	18	18	(0.04 - 2.09)	2.05	0.65	0.245	1.0975	(0.022 - 1.89)	0.195	0.071	0.3575	(0 - 27.2)	6.86	1.635	11.375	9.55087e-05	-6.187
121	CD119	18	18	(3.44 - 46.50)	43.06	22.25	13.125	30.525	(3.53 - 48.4)	24.7	14.65	31.9	(0 - 9.03)	2.3	1.275	5.215	6.61214e-05	20.83
122	CD120a	16	16	(0.03 - 1.29)	1.27	0.195	0.0905	0.3775	(0.031 - 1.45)	0.195	0.079	0.4075	(0 - 1.03)	0	0	0.3275	0.0896157	0.088
123	CD122 (IL-2Rb)	18	18	(1.75 - 41.60)	39.85	11.4	4.48	27.05	(1.59 - 44)	12.1	5.0675	30.525	(0 - 5.58)	1.35	0.7725	2.0775	6.61214e-05	9.015
124	CD123	18	18	(0.07 - 0.82)	0.75	0.275	0.115	0.465	(0.053 - 0.94)	0.28	0.125	0.4075	(0 - 1.4)	0	0	0.36	0.104904	0.115
125	CD126 (IL-6RA)	18	18	(0.02 - 0.59)	0.57	0.089	0.06975	0.2225	(0 - 0.59)	0.094	0.07225	0.255	(0 - 0.41)	0	0	0.1325	0.145775	0.0565
126	CD127	18	18	(0.02 - 2.05)	2.03	0.145	0.04175	0.5625	(0.018 - 2.03)	0.15	0.033	0.5975	(0 - 2.16)	0	0	0.7725	0.0139176	0.084
127	CD131	18	18	(0.02 - 11.50)	11.48	0.62	0.0775	2.4925	(0.019 - 11.4)	0.635	0.072	2.51	(0 - 14.7)	0.205	0	2.795	0.94913	0.0395
128	CD132	18	18	(82.60 - 99.50)	16.9	93.2	87.225	96.3	(81.8 - 99.4)	92.6	86.85	96.275	(89.5 - 100)	98.65	97.225	99.7	0.00136896	-4.4
129	CD133/1 (AC133)	18	18	(0.05 - 0.97)	0.92	0.205	0.1825	0.2975	(0.036 - 1.05)	0.205	0.1525	0.305	(0 - 0.75)	0	0	0.23	0.145775	0.12
130	CD133/2 (293C3)	18	18	(0.00 - 1.19)	1.19	0.088	0.048	0.7575	(0 - 1.29)	0.091	0.04575	0.77	(0 - 1.3)	0	0	0	0.00924571	0.0775
131	CD134 (OX40)	18	18	(0.03 - 2.34)	2.31	0.31	0.1675	0.9	(0.037 - 2.46)	0.34	0.2	1.01	(0 - 1.45)	0	0	0.0675	0.00609989	0.285
132	CD135	18	18	(0.03 - 2.27)	2.24	0.082	0.0455	0.1975	(0.033 - 2.6)	0.089	0.0445	0.1925	(0 - 3.23)	0	0	0.2175	0.94913	0.044
133	CD137	18	18	(0.15 - 2.67)	2.52	1.16	0.765	1.785	(0.17 - 2.89)	1.25	0.7875	1.8375	(0 - 2.04)	0.48	0.01475	1.155	0.0159919	0.83
134	CD137L (4-1BBL)	18	18	(0.20 - 2.27)	2.07	0.77	0.3725	1.225	(0.19 - 2.39)	0.79	0.39	1.1375	(0 - 1.42)	0.34	0.0475	1.03	0.0411391	0.175
135	CD138	18	18	(0.00 - 3.19)	3.19	0.112	0.04675	0.685	(0 - 3.45)	0.12	0.0515	0.72	(0 - 1.28)	0.04	0	0.4875	0.0701646	0.059
136	CD140b	18	18	(0.00 - 2.09)	2.09	0.27	0.1075	0.6225	(0 - 2.29)	0.265	0.111	0.7575	(0 - 1.42)	0	0	0.12	0.0147933	0.24
137	CD141 (BDCA-3)	18	18	(0.02 - 0.62)	0.6	0.26	0.10525	0.3525	(0 - 0.68)	0.275	0.1105	0.385	(0 - 0.8)	0	0	0.2325	0.0201162	0.137
138	CD142	18	18	(0.03 - 1.64)	1.61	0.195	0.1015	0.5375	(0.035 - 1.75)	0.185	0.1075	0.5575	(0 - 1.12)	0	0	0.285	0.0288082	0.115
139	CD143 (ACE)	18	18	(0.02 - 0.87)	0.85	0.12	0.05675	0.3875	(0.01 - 0.93)	0.11	0.0545	0.4075	(0 - 1.02)	0	0	0.2275	0.170011	0.056
140	CD144 (VE-Cadherin)	16	16	(0.00 - 0.47)	0.47	0.075	0.0335	0.25	(0 - 0.51)	0.0795	0.03725	0.225	(0 - 0.47)	0	0	0.3625	0.36191	0.0315
141	CD146	18	18	(0.02 - 4.34)	4.32	0.125	0.07075	1.7575	(0.012 - 4.97)	0.12	0.06025	1.8025	(0 - 1.78)	0.235	0	0.9325	0.376158	0.055
142	CD147	18	18	(65.60 - 99.80)	34.2	96	90.35	98.75	(71.1 - 99.8)	99.05	96.325	99.575	(7.04 - 98.2)	63.9	48.625	74.675	6.61214e-05	35.05
143	CD148	18	18	(4.66 - 84.90)	80.24	58.4	19.625	74.55	(3.92 - 85.1)	56.75	18	73.925	(3.7 - 87.7)	57.05	20.675	68.85	0.962142	0.15
144	CD150 (SLAM)	18	18	(0.11 - 2.95)	2.84	0.405	0.2775	0.7075	(0.14 - 3.16)	0.415	0.29	0.715	(0 - 2.46)	0.15	0	0.6625	0.00483408	0.295
145	CD151	18	18	(11.90 - 80.60)	68.7	51.2	34.675	58.275	(12.5 - 87.2)	51.7	34.3	60.175	(2.62 - 57.6)	21.1	12.75	30.975	0.000396729	21.9
146	CD152	18	18	(0.03 - 2.65)	2.62	0.19	0.088	0.75	(0.025 - 2.92)	0.19	0.0935	0.7975	(0 - 2.01)	0	0	0.219	0.0615467	0.094
147	CD154	18	18	(0.03 - 1.25)	1.22	0.1015	0.06025	0.2475	(0.02 - 1.4)	0.103	0.0435	0.1775	(0 - 0.93)	0	0	0.385	0.700225	0.04
148	CD155	18	18	(0.02 - 1.49)	1.48	0.345	0.155	0.55	(0 - 1.6)	0.26	0.1525	0.41	(0 - 2.55)	0.235	0	0.7425	0.809119	0.0755
149	CD156a (ADAM8)	18	17	(3.21 - 46.40)	43.19	26.05	13.775	34.725	(3.31 - 47.2)	27.95	15.725	37.55	(0.18 - 15.2)	3.12	0.72	7.32	9.55087e-05	19.28
150	CD156c (ADAM10)	18	18	(59.00 - 99.90)	40.9	99.6	94.375	99.8	(58.8 - 100)	99.7	98.225	99.8	(44.9 - 100)	98.45	63.25	99.65	0.253728	0.3
151	CD157 (BST-1)	18	18	(0.02 - 39.80)	39.78	0.145	0.098	2.3925	(0.023 - 42.6)	0.125	0.084	2.605	(0 - 23.5)	0.0925	0	0.4425	0.0951105	0.0745
152	CD159a (NKG2A)	18	18	(8.07 - 67.40)	59.33	39.45	30.8	47.725	(4.71 - 64.6)	32.1	26.525	43.05	(44.3 - 96)	88.4	86.325	92.575	6.61214e-05	-52.7
153	CD159c (NKG2C)	18	18	(0.14 - 22.60)	22.46	1.645	0.9275	2.0375	(0.14 - 19.1)	1.245	0.7625	1.58	(0.32 - 6.5)	1.785	0.8075	3.7875	0.726402	-0.185
154	CD161	18	18	(0.03 - 92.60)	92.57	65.95	49	72.725	(0.025 - 94.5)	68.05	53.375	74.55	(0 - 64.3)	33.05	14.725	51.4	0.000963173	22.35
155	CD162	18	18	(93.00 - 100.00)	7	99.35	97.775	99.9	(93 - 100)	99.4	98.35	99.9	(84.7 - 100)	98.6	92.1	100	0.0103992	0.9
156	CD163	18	18	(0.06 - 2.16)	2.1	0.175	0.1175	0.3075	(0.058 - 2.32)	0.165	0.09775	0.2275	(0 - 2.08)	0.195	0	0.88	0.565327	0.009
157	CD164	18	18	(0.34 - 39.40)	39.06	4.255	3.1825	5.65	(0.21 - 38.3)	3.16	1.5175	4.5375	(0.75 - 81.7)	26.75	15.25	34.925	6.61214e-05	-24.47
158	CD165	18	18	(0.01 - 2.44)	2.43	0.0345	0.0255	0.09875	(0 - 2.64)	0.035	0.02325	0.07675	(0 - 2.97)	0	0	0.10575	0.465774	0.0265
159	CD166	18	18	(0.02 - 1.92)	1.9	0.064	0.0285	0.0925	(0.017 - 2.15)	0.0665	0.02725	0.1055	(0 - 2.52)	0	0	0.1825	0.97477	0.0275
160	CD169 (Siglec-1)	18	17	(0.00 - 2.88)	2.88	0.027	0.01225	0.215	(0 - 3.37)	0.0295	0.00275	0.2	(0 - 0.62)	0	0	0	0.0847399	0.029
161	CD170 (Siglec-5)	18	17	(0.03 - 2.95)	2.92	0.19	0.0745	0.6325	(0 - 2.05)	0.1145	0.031	0.5475	(0 - 17.3)	0.41	0	0.78	0.657163	0.026
162	CD171 (L1CAM)	18	18	(0.03 - 3.01)	2.98	0.1125	0.06575	0.33	(0.029 - 3.3)	0.095	0.05625	0.365	(0 - 5.95)	0	0	0.37	0.677622	0.045
163	CD172a (SIRPa)	18	18	(0.04 - 2.27)	2.23	0.315	0.1725	0.615	(0.039 - 2.51)	0.325	0.115	0.605	(0 - 0.47)	0.18	0	0.3575	0.040489	0.12
164	CD172b (SIRPb)	18	18	(0.02 - 1.57)	1.55	0.11	0.05275	0.29	(0 - 1.77)	0.106	0.05575	0.3275	(0 - 1.34)	0	0	0	0.00136896	0.0835
165	CD172g (SIRPy)	18	18	(0.02 - 1.60)	1.58	0.415	0.175	1.0275	(0.026 - 1.59)	0.255	0.1125	0.58	(0 - 7.12)	1.185	0.075	2.8	0.0334435	-0.59
166	CD177	18	18	(0.02 - 1.30)	1.28	0.0735	0.0385	0.1075	(0.018 - 1.42)	0.0735	0.03725	0.125	(0 - 0.49)	0	0	0.1275	0.226258	0.049
167	CD178	18	18	(0.01 - 2.41)	2.4	0.043	0.02575	0.1275	(0.00769 - 2.64)	0.0465	0.0245	0.1475	(0 - 2.02)	0	0	0	0.00609989	0.0465
168	CD180 (RP105)	18	18	(0.01 - 2.64)	2.63	0.067	0.033	0.2175	(0.012 - 2.87)	0.066	0.03225	0.21	(0 - 2.79)	0	0	0	0.0344123	0.066
169	CD181 (CXCR1)	18	18	(0.14 - 55.10)	54.96	18.7	5.565	31.4	(0.15 - 59.6)	19.6	5.96	34.15	(0 - 1.45)	0	0	0.3675	6.61214e-05	19.6
170	CD182 (CXCR2)	18	18	(0.27 - 85.90)	85.63	7.715	1.2325	27.85	(0.31 - 91.6)	8.04	1.38	31.125	(0 - 0.9)	0	0	0.245	6.61214e-05	7.94
171	CD183 (CXCR3)	18	18	(0.04 - 3.85)	3.82	0.34	0.21	0.72	(0.035 - 4.16)	0.295	0.1725	0.5425	(0 - 3.17)	0.385	0.195	0.8825	0.782333	0.015
172	CD184 (CXCR4)	18	18	(0.23 - 83.60)	83.37	32.15	13.725	54.525	(0.27 - 86.6)	34.6	14.85	58.675	(0 - 54.4)	13	3.625	16.45	0.000963173	23.2
173	CD185 (CXCR5)	18	17	(0.00 - 3.07)	3.07	0.098	0.0695	0.255	(0 - 3.63)	0.1025	0.06825	0.2875	(0 - 0.92)	0	0	0.18	0.0942423	0.081
174	CD191 (CCR1)	18	18	(0.03 - 2.00)	1.97	0.265	0.0985	0.5825	(0.037 - 2.18)	0.27	0.1025	0.575	(0 - 2.23)	0	0	0.2475	0.0799914	0.105
175	CD192 (CCR2)	18	18	(0.02 - 2.83)	2.81	0.185	0.0715	0.255	(0.022 - 3.07)	0.17	0.08475	0.2375	(0 - 2.98)	0	0	0.2225	0.267486	0.0815
176	CD193 (CCR3)	18	18	(0.05 - 2.45)	2.4	0.145	0.09025	0.3775	(0.041 - 2.91)	0.15	0.08425	0.4	(0 - 1.04)	0	0	0.15	0.00541023	0.145
177	CD194 (CCR4)	18	18	(0.03 - 1.46)	1.43	0.205	0.12575	0.36	(0.017 - 1.61)	0.2	0.125	0.3825	(0 - 0.66)	0	0	0.35	0.0754943	0.089
178	CD195 (CCR5)	18	18	(0.56 - 20.60)	20.04	6.565	3.2225	9.575	(0.52 - 18)	3.165	2.2375	5.9175	(2.48 - 69.2)	31.75	22.325	55.35	6.61214e-05	-27.725
179	CD196 (CCR6)	18	18	(0.08 - 1.26)	1.19	0.2	0.16	0.49	(0.07 - 0.49)	0.185	0.1425	0.305	(0 - 5.21)	0.115	0	0.8325	0.502792	0.01
180	CD197 (CCR7)	18	18	(0.12 - 1.71)	1.59	0.25	0.1575	0.3075	(0.091 - 1.87)	0.24	0.1575	0.345	(0 - 2.08)	0.35	0	0.6025	0.302958	-0.15
181	CD199 (CCR9)	18	18	(0.04 - 1.21)	1.17	0.175	0.09125	0.5075	(0.042 - 1.16)	0.185	0.08475	0.58	(0 - 0.64)	0.09	0	0.365	0.0300287	0.1
182	CD200	18	18	(0.02 - 0.53)	0.51	0.0845	0.06375	0.115	(0.018 - 0.56)	0.086	0.05925	0.1	(0 - 0.96)	0	0	0	0.179355	0.068
183	CD201 (EPCR)	18	18	(0.00 - 0.15)	0.15	0.044	0.0275	0.10025	(0 - 0.15)	0.043	0.02875	0.10925	(0 - 0.16)	0	0	0	0.0222892	0.039
184	CD202b (TIE-2)	18	18	(0.00 - 2.95)	2.95	0.06	0.03325	0.1	(0 - 3.36)	0.068	0.02975	0.0825	(0 - 1.46)	0	0	0	0.0269023	0.0595
185	CD203c	18	18	(0.00 - 0.44)	0.44	0.0305	0.0025	0.064	(0 - 0.51)	0.031	0	0.0705	(0 - 0.66)	0	0	0	0.624681	0.006
186	CD204	18	18	(0.02 - 0.66)	0.64	0.115	0.085	0.2875	(0.028 - 0.73)	0.104	0.08075	0.29	(0 - 1)	0	0	0.215	0.0490661	0.0885
187	CD205	18	18	(0.10 - 93.90)	93.8	56.75	46.875	86.925	(0.11 - 93.8)	54.45	43.15	87.175	(0.07 - 99.7)	81	66.525	88.2	0.00364213	-11.125
188	CD206	18	18	(0.01 - 19.60)	19.59	0.375	0.04775	1.4225	(0.014 - 19.3)	0.36	0.047	1.475	(0 - 23.2)	0.605	0	1.9775	0.104904	-0.1185
189	CD207 (Langerin)	18	17	(0.00 - 0.55)	0.55	0.11	0.0185	0.1475	(0 - 0.57)	0.12	0.01675	0.1575	(0 - 0.28)	0	0	0	0.029561	0.11
190	CD208 (DC-LAMP)	18	17	(0.02 - 1.56)	1.54	0.072	0.0555	0.2	(0 - 1.66)	0.0735	0.055	0.2	(0 - 1.16)	0	0	0	0.00631715	0.073
191	CD209 (DC-SIGN)	18	18	(0.00 - 3.69)	3.69	0.081	0.04025	0.685	(0 - 4.37)	0.0735	0.041	0.71	(0 - 1.67)	0	0	0.0645	0.0147933	0.0645
192	CD212	18	18	(3.58 - 44.10)	40.52	19.1	8.315	25.875	(4.11 - 44.8)	20.15	8.8525	27.775	(0 - 13.6)	0.77	0.2975	0.9625	6.61214e-05	19.33
193	CD213a2 (IL-13Ra2)	18	18	(0.06 - 1.57)	1.51	0.27	0.10625	0.4375	(0.063 - 1.43)	0.285	0.1125	0.49	(0 - 1.58)	0	0	0.335	0.00924571	0.165
194	CD217	18	18	(0.07 - 25.00)	24.93	3.61	1.21	7.865	(0.083 - 26.1)	4.03	1.255	8.2125	(0 - 2.17)	0.34	0	0.7425	0.00185211	4.03
195	CD218 (IL-18Ra)	18	18	(2.18 - 74.50)	72.32	44.5	17.95	50.075	(1.75 - 73.1)	36.4	14.175	46.2	(7.48 - 97.9)	85.8	44.425	89.05	0.000963173	-40.05
196	CD220	18	18	(0.02 - 2.28)	2.26	0.135	0.09125	0.1725	(0.028 - 2.62)	0.12	0.09725	0.15	(0 - 2.06)	0	0	0.165	0.0133958	0.105
197	CD221 (IGF-1R)	18	18	(0.00 - 3.46)	3.46	0.125	0.0695	0.2975	(0 - 4.07)	0.093	0.05025	0.335	(0 - 0.59)	0	0	0	0.0701646	0.077
198	CD222	18	18	(9.14 - 50.60)	41.46	31.25	25.975	37.275	(9.42 - 51.9)	34.45	27.725	38.8	(0.68 - 19)	2.775	1.9225	6.7425	6.61214e-05	28.33
199	CD223	18	18	(0.05 - 11.70)	11.65	0.74	0.2875	2.18	(0.028 - 10.4)	0.76	0.2775	2.2275	(0 - 2.95)	0	0	0.3675	0.00427261	0.345
200	CD226 (DNAM-1)	18	18	(0.47 - 51.20)	50.73	19.45	4.975	33.575	(0.48 - 52.3)	19.8	5.41	34.65	(0 - 16.7)	2.83	0.7475	6.43	6.61214e-05	13.435
201	CD227 (Muc-1)	18	18	(0.02 - 13.80)	13.78	0.185	0.09175	0.43	(0.027 - 13.3)	0.175	0.097	0.4475	(0 - 17.1)	0	0	0.7725	0.431929	0.088
202	CD229 (Ly9)	18	18	(23.50 - 74.60)	51.1	55.85	44.275	61.725	(23.2 - 76.4)	55.95	44.225	60.375	(28.1 - 81)	58.2	49.85	66.05	0.321551	-4.1
203	CD230 (PrP)	18	18	(0.18 - 62.50)	62.32	33.65	14.55	44.625	(0.19 - 64)	35.65	15.85	47.675	(0 - 18.9)	7.6	0.725	13.7	9.55087e-05	27.435
204	CD231 (TALLA)	18	18	(0.00 - 1.27)	1.27	0.0665	0.046	0.08575	(0 - 1.46)	0.0785	0.05425	0.098	(0 - 0.38)	0	0	0	0.00556932	0.0605
205	CD233	18	18	(0.00 - 1.60)	1.6	0.1025	0.058	0.17	(0 - 1.7)	0.1045	0.05975	0.17	(0 - 1.59)	0	0	0	0.0103992	0.085
206	CD234 (DARC)	18	18	(0.07 - 2.33)	2.26	0.355	0.21	0.625	(0.056 - 2.69)	0.355	0.21	0.6825	(0 - 1.6)	0	0	0.4375	0.0615467	0.19
207	CD235a (Glycophorin A)	18	17	(0.00 - 1.75)	1.75	0.051	0.03525	0.135	(0 - 2.05)	0.058	0.03875	0.1065	(0 - 1.04)	0	0	0.35	0.477174	0.047
208	CD238 (KEL)	18	18	(0.00 - 3.97)	3.97	0.049	0.02875	0.115	(0 - 4.65)	0.0555	0.02375	0.10075	(0 - 1.07)	0	0	0	0.0222892	0.0475
209	CD239 (BCAM)	18	18	(0.00 - 2.81)	2.81	0.0535	0.02425	0.11275	(0 - 3.28)	0.056	0.01775	0.10525	(0 - 0.98)	0	0	0	0.261545	0.045
210	CD240DCE	18	17	(0.00 - 2.86)	2.86	0.175	0.1125	0.605	(0 - 3.23)	0.185	0.07425	0.605	(0 - 1.61)	0	0	0.12	0.00374549	0.15
211	CD243 (ABCB1)	18	18	(0.54 - 19.90)	19.36	3.225	1.46	6.0975	(0.39 - 20.5)	3.51	1.575	6.6575	(0 - 8.04)	0.695	0.275	1.0325	9.55087e-05	2.655
212	CD244 (2B4)	18	17	(82.00 - 99.60)	17.6	98.95	98.225	99.475	(82.2 - 99.8)	99.1	98.325	99.575	(77.1 - 100)	97	90	97.8	0.00181915	2
213	CD246 (ALK)	18	18	(0.03 - 27.50)	27.47	0.17	0.07175	3.59	(0.018 - 27.6)	0.19	0.061	2.4225	(0 - 19.8)	0.22	0	12.93	0.896886	0.0655
214	CD253	18	18	(3.16 - 40.00)	36.84	14.7	9.3225	18.1	(0.43 - 35.3)	9.225	4.06	13.125	(37.9 - 94.2)	82	72.85	87.05	6.61214e-05	-72.185
215	CD256 (APRIL)	18	18	(0.02 - 1.19)	1.17	0.0935	0.05275	0.17	(0.015 - 1.31)	0.086	0.0615	0.17	(0 - 1.04)	0	0	0.2725	0.726402	0.053
216	CD258 (LIGHT)	18	18	(0.05 - 4.22)	4.17	0.765	0.305	1.2875	(0.024 - 3.94)	0.78	0.3275	1.1175	(0 - 9.52)	0.68	0	1.47	0.743449	0.105
217	CD262	18	18	(0.04 - 2.05)	2.01	0.12	0.094	0.18	(0.047 - 2.24)	0.125	0.1	0.1975	(0 - 0.99)	0	0	0.1475	0.0356362	0.095
218	CD263 (TRAIL-R3)	18	18	(0.07 - 2.00)	1.94	0.265	0.115	0.6875	(0.043 - 2.2)	0.26	0.1225	0.735	(0 - 1.5)	0	0	0.415	0.0114403	0.155
219	CD266 (FN14)	18	18	(0.20 - 3.06)	2.86	0.855	0.35	1.4675	(0.031 - 1.49)	0.26	0.1925	0.7975	(0 - 21)	6.105	2.0825	13.45	9.55087e-05	-5.84
220	CD268	18	18	(0.00 - 1.99)	1.99	0.105	0.07725	0.2025	(0 - 2.37)	0.1095	0.079	0.2025	(0 - 0.78)	0	0	0	0.01093	0.094
221	CD269 (BCMA)	18	17	(0.00 - 2.98)	2.98	0.25	0.1025	0.365	(0 - 3.41)	0.265	0.095	0.385	(0 - 1.37)	0	0	0.39	0.28876	0.15
222	CD270 (HVEM)	18	17	(4.52 - 68.60)	64.08	15.35	12.25	31.7	(4.63 - 71)	17.4	14.225	33.75	(0 - 15.4)	0.4	0.3	2.56	9.55087e-05	17.81
223	CD271 (LNGFR)	18	17	(0.04 - 3.74)	3.7	0.365	0.14	0.55	(0.04 - 4.33)	0.395	0.125	0.6175	(0 - 1.11)	0	0	0	0.0120605	0.38
224	CD273 (PD-L2)	18	16	(0.03 - 2.31)	2.28	0.0785	0.056	0.885	(0.028 - 2.58)	0.085	0.05875	0.99	(0 - 1.04)	0	0	0.02375	0.00924571	0.0705
225	CD275 (B7-H2)	18	18	(0.05 - 9.11)	9.06	0.255	0.12	1.415	(0.039 - 4.96)	0.22	0.09975	1.485	(0 - 57.5)	0.36	0	0.725	0.97477	0.0815
226	CD276	18	17	(0.02 - 3.91)	3.89	0.17	0.097	3.035	(0.031 - 4.18)	0.14	0.08075	3.19	(0 - 1.74)	0.62	0.3	0.93	0.61704	-0.09
227	CD277	18	18	(8.55 - 85.30)	76.75	30.95	18.75	51.65	(10.1 - 88.6)	34.3	19.975	54.45	(0.33 - 21.3)	2.49	1.14	4.05	6.61214e-05	33.365
228	CD278 (ICOS)	18	18	(0.47 - 4.58)	4.11	1.53	0.82	2.7175	(0.47 - 4.71)	1.66	0.8375	2.995	(0 - 0.81)	0	0	0.0825	9.55087e-05	1.635
229	CD279 (PD1)	18	17	(0.04 - 1.21)	1.17	0.18	0.105	0.345	(0.051 - 1.24)	0.165	0.10375	0.3675	(0 - 1.68)	0	0	0	0.0777007	0.13
230	CD282 (TLR2)	18	17	(0.06 - 0.92)	0.86	0.14	0.079	0.2575	(0 - 1.04)	0.14	0.06325	0.2775	(0 - 0.85)	0	0	0.37	0.245074	0.063
231	CD283	18	17	(0.00 - 1.26)	1.26	0.072	0.04075	0.15	(0 - 1.33)	0.0765	0.0495	0.1575	(0 - 1.37)	0	0	0.16	0.0602366	0.051
232	CD284	18	17	(0.00 - 2.43)	2.43	0.08	0.043	0.13675	(0 - 2.72)	0.0795	0.04775	0.1475	(0 - 1.94)	0	0	0	0.0184346	0.055
233	CD286 (TLR6)	18	16	(0.00 - 0.46)	0.46	0.084	0.0465	0.1375	(0 - 0.48)	0.092	0.0525	0.1575	(0 - 0.66)	0	0	0	0.0642349	0.074
234	CD295 (LEPR)	18	17	(0.00 - 0.78)	0.78	0.0525	0.028	0.1925	(0 - 0.86)	0.049	0.019	0.1775	(0 - 0.31)	0	0	0	0.00533154	0.04
235	CD298	18	17	(56.40 - 95.80)	39.4	76.4	72.35	82.9	(61.3 - 98.5)	83.25	80.9	87.625	(1.72 - 42.3)	8.05	5.38	10.9	9.55087e-05	72.4
236	CD300e (IREM-2)	18	16	(0.03 - 9.49)	9.46	0.85	0.2325	1.875	(0.023 - 9.8)	0.84	0.28	2.095	(0 - 1.55)	0.165	0	0.77	0.00173987	0.755
237	CD300f (IREM1)	18	17	(0.06 - 1.37)	1.31	0.22	0.11	0.8675	(0.058 - 1.43)	0.21	0.115	0.8425	(0 - 1.51)	0	0	0.41	0.0445261	0.11
238	CD302 (CLEC13a)	18	16	(0.00 - 1.01)	1.01	0.24	0.10175	0.5375	(0 - 1)	0.27	0.09325	0.595	(0 - 3.57)	0.06	0	0.74	0.881519	0.1035
239	CD303 (BDCA-2)	18	17	(0.02 - 2.06)	2.04	0.12	0.066	0.5075	(0 - 2.37)	0.135	0.0635	0.485	(0 - 1.54)	0	0	0.33	1	0.06
240	CD304	18	17	(0.07 - 2.27)	2.2	0.575	0.22	0.86	(0.011 - 2.15)	0.255	0.048	0.7625	(0 - 7.28)	2.67	2.11	4.14	0.000180964	-2.144
241	CD305 (LAIR-1)	14	12	(97.90 - 99.60)	1.7	98.95	98.625	99.35	(98 - 99.6)	99.1	98.75	99.35	(96.2 - 99.7)	98.8	98.225	99.45	0.14664	0.45
242	CD307a (FcRL1)	18	17	(0.06 - 5.63)	5.57	0.325	0.1475	0.625	(0.062 - 6.16)	0.325	0.135	0.7	(0 - 2.79)	0	0	0.31	0.0356362	0.15
243	CD307b (FcRL2)	18	17	(0.00 - 1.79)	1.79	0.15	0.08425	0.52	(0 - 1.74)	0.15	0.08325	0.565	(0 - 0.95)	0	0	0.43	0.037231	0.1
244	CD307e (FcRL5)	18	17	(0.00 - 3.78)	3.78	0.165	0.1125	0.265	(0 - 4.27)	0.19	0.1175	0.2975	(0 - 1.51)	0	0	0	0.0117804	0.15
245	CD309 (VEGFR-2/KDR)	18	16	(0.00 - 2.71)	2.71	0.087	0.04825	0.1675	(0 - 2.97)	0.092	0.04925	0.1775	(0 - 1.58)	0	0	0.4425	0.385974	0.042
246	CD310 (VEGF-R3)	18	17	(0.04 - 2.19)	2.15	0.35	0.1275	0.4775	(0.041 - 2.57)	0.36	0.13	0.5075	(0 - 1.85)	0	0	0.56	0.0254873	0.21
247	CD312 (EMR2)	18	17	(0.15 - 2.12)	1.97	0.53	0.35	0.965	(0.12 - 1.95)	0.385	0.265	0.9225	(0 - 4.14)	1.39	0.45	2.12	0.0495344	-0.57
248	CD314 (NKG2D)	18	17	(4.56 - 60.50)	55.94	31.1	19.025	40.375	(3.62 - 58.5)	29.15	17.85	36.8	(9.48 - 63.7)	41.1	28.4	53	0.00360268	-10.3
249	CD317 (BST2)	18	18	(11.30 - 72.80)	61.5	47.55	31.25	60.125	(11.7 - 73.9)	47.5	31.475	60.9	(5.26 - 63.8)	20.2	15.075	31.3	0.000720529	21.85
250	CD318 (CP1)	18	17	(0.06 - 6.51)	6.45	2.275	0.7925	4.3325	(0.042 - 5.97)	0.365	0.093	1.355	(2.29 - 38.2)	19.4	13.5	26.7	9.55087e-05	-19.312
251	CD319 (CRACC)	18	17	(14.70 - 88.10)	73.4	65.1	37.925	74.45	(15.4 - 90.2)	67.2	42.325	77.225	(2.62 - 81.7)	30	12.7	39	0.000180964	29.1
252	CD324 (E-Cadherin)	18	17	(0.00 - 0.91)	0.91	0.13	0.055	0.245	(0 - 0.97)	0.13	0.06325	0.2375	(0 - 1.09)	0	0	0	0.125621	0.061
253	CD326 (EpCAM)	18	17	(0.00 - 1.31)	1.31	0.0555	0.0355	0.14425	(0 - 1.55)	0.064	0.03725	0.19	(0 - 0.8)	0	0	0	0.00263391	0.064
254	CD328 (Siglec-7)	18	18	(40.80 - 94.40)	53.6	88.9	79.85	93.2	(43.5 - 95.6)	91.55	83.6	94.275	(2.63 - 83.5)	65.9	45.7	73.55	6.61214e-05	27.6
255	CD329 (Siglec-9)	18	18	(2.79 - 35.10)	32.31	8.865	4.8475	18.525	(3.15 - 37)	9.18	5.4275	19.975	(0 - 2.19)	0	0	0.7325	6.61214e-05	8.63
256	CD335 (NKp46)	18	18	(55.80 - 94.90)	39.1	87.15	84.275	90.95	(54.4 - 94.9)	86.3	83.025	91.075	(75.7 - 96)	89.5	87.3	91.9	0.226258	-0.6
257	CD336 (NKp44)	18	16	(0.04 - 4.58)	4.54	0.505	0.215	1.3375	(0 - 3.28)	0.175	0.125	0.5875	(0.55 - 25.2)	3.565	2.6275	9.98	0.000736782	-3.145
258	CD337 (NKp30)	18	16	(11.90 - 63.00)	51.1	28	16.6	46.125	(11.2 - 63)	27.3	16.15	44.575	(5.28 - 64.2)	38.8	14.25	48.8	0.151714	-5.1
259	CD338 (ABCG2)	18	17	(0.12 - 4.29)	4.17	0.405	0.205	0.785	(0.081 - 4.68)	0.395	0.195	0.8725	(0 - 1.36)	0.34	0	0.6	0.171437	0.24
260	CD340 (ErbB-2)	18	16	(0.00 - 2.55)	2.55	0.0665	0.03425	0.1625	(0 - 2.82)	0.0705	0.02675	0.195	(0 - 1.25)	0	0	0.0245	0.0748865	0.068
261	CD344 (Frizzled-4)	18	18	(0.04 - 24.00)	23.96	0.215	0.1045	1.4225	(0.043 - 24.2)	0.225	0.09725	1.555	(0 - 19)	0	0	0.7625	0.0133958	0.155
262	CD352 (NTB-A)	18	18	(85.10 - 97.70)	12.6	93.75	89.15	96.25	(87.5 - 98.8)	97.15	91.025	98.3	(27.8 - 68.6)	48.65	44.525	52.5	6.61214e-05	46.55
263	CD353 (SLAMF8)	18	17	(0.04 - 3.37)	3.33	0.175	0.1325	0.2675	(0.047 - 3.75)	0.185	0.1225	0.3075	(0 - 1.79)	0	0	0.17	0.0563658	0.15
264	CD354 (TREM-1)	18	17	(0.04 - 1.54)	1.5	0.195	0.078	0.5875	(0 - 1.37)	0.205	0.07925	0.6125	(0 - 0.86)	0	0	0	0.00631715	0.17
265	CD360 (IL-21R)	18	18	(0.02 - 3.27)	3.25	0.12	0.0805	0.18	(0.024 - 3.63)	0.13	0.093	0.205	(0 - 1.57)	0	0	0.09	0.0133579	0.1065
266	CD362 (Syndecan-2)	18	17	(0.00 - 3.54)	3.54	0.335	0.1275	0.7825	(0 - 3.5)	0.385	0.14	0.79	(0 - 3.01)	0	0	0.52	0.0752837	0.29
267	A2B5	18	17	(0.00 - 1.00)	1	0.0695	0.0335	0.1225	(0 - 0.93)	0.0695	0.0365	0.135	(0 - 2.25)	0	0	0	0.113596	0.051
268	C3a Receptor	18	16	(0.06 - 1.04)	0.98	0.285	0.195	0.5275	(0.073 - 1.09)	0.31	0.2	0.625	(0 - 0.75)	0	0	0.3675	0.024922	0.185
269	CCL2 (MCP-1)	18	16	(0.00 - 3.30)	3.3	0.177	0.012245	0.735	(0 - 3.71)	0.2	0.01043	0.73	(0 - 2.65)	0	0	0.4225	0.0310985	0.045
270	CCR10	18	17	(0.05 - 2.23)	2.19	0.22	0.1425	0.35	(0.049 - 2.6)	0.215	0.1525	0.41	(0 - 1.69)	0	0	0.39	0.0445261	0.17
271	ChemR23 (CMKLR1)	18	18	(0.62 - 34.20)	33.58	9.49	5.8375	25.525	(0.69 - 36.7)	10.49	6.17	26.625	(0 - 12.7)	0.53	0.23	1.585	0.000291148	8.58
272	CLA	18	18	(4.21 - 50.60)	46.39	16.75	11.325	28.3	(2.72 - 49.7)	13.1	8.8575	23.025	(20.8 - 82.8)	46.75	31.925	55.55	6.61214e-05	-26.55
273	CLEC12A	18	18	(0.56 - 12.90)	12.34	2.105	1.4925	3.7775	(0.36 - 12.5)	1.525	0.9825	3.2575	(1.53 - 41.9)	9.885	7.1075	19.9	6.61214e-05	-7.4
274	CLEC2A	18	18	(0.01 - 5.07)	5.06	0.155	0.09025	0.35	(0.00778 - 5.81)	0.15	0.08125	0.4075	(0 - 1.88)	0	0	0.465	0.273681	0.0835
275	CLEC9A	18	18	(0.00 - 0.90)	0.9	0.1005	0.0525	0.14	(0 - 1.09)	0.0705	0.0425	0.1425	(0 - 0.53)	0	0	0.2825	0.983162	0.009
276	CLIP	18	18	(0.06 - 11.20)	11.14	0.565	0.16	0.9225	(0.053 - 12.6)	0.59	0.135	0.825	(0 - 1.83)	0.185	0	0.3975	0.0314972	0.36
277	CRTAM	18	17	(0.11 - 1.40)	1.29	0.405	0.2475	0.5775	(0.037 - 1.44)	0.3	0.17	0.44	(0.28 - 9.62)	1.64	0.98	3.55	0.00203512	-1.06
278	CX3CR1	18	18	(78.70 - 95.40)	16.7	86.45	83.7	92.95	(86.8 - 98.8)	95.95	93.95	97.2	(0.28 - 11.4)	3.275	2.17	4.1775	6.61214e-05	91.02
279	DCIR	18	18	(0.62 - 3.60)	2.98	1.265	0.8825	2.4875	(0.61 - 3.87)	1.33	0.825	2.72	(0 - 3.12)	0.45	0.31	0.9775	0.00111971	0.73
280	DLL1	18	18	(0.17 - 11.60)	11.43	4.355	3.17	6.9675	(0.042 - 3.69)	0.965	0.77	1.67	(3.62 - 74.2)	35.6	25.65	52.2	6.61214e-05	-33.515
281	DLL4	18	18	(0.00 - 1.33)	1.33	0.0735	0.04375	0.445	(0 - 0.93)	0.0755	0.048	0.3775	(0 - 7.07)	0	0	0.245	0.914081	0.045
282	DR3	18	17	(0.03 - 0.43)	0.4	0.0955	0.048	0.2875	(0 - 0.39)	0.0895	0.04375	0.1975	(0 - 3.55)	0	0	0.46	0.397088	0.034
283	ErbB-3 (Her3)	18	18	(0.00 - 3.57)	3.57	0.0725	0.0515	1.0325	(0.00374 - 3.54)	0.07	0.0455	1.1875	(0 - 3.88)	0.0495	0	0.7825	0.226258	0.044
284	FceRIa	18	17	(0.02 - 3.07)	3.05	0.0945	0.052	0.7725	(0.021 - 3.25)	0.099	0.04975	0.7925	(0 - 3.17)	0	0	0.23	0.0681786	0.072
285	Fibroblast	18	18	(0.01 - 5.75)	5.74	0.061	0.033	1.2325	(0.015 - 5.61)	0.083	0.0385	1.185	(0 - 6.98)	0.055	0	2.3725	0.529469	0.0155
286	fMLP receptor	18	18	(0.10 - 1.59)	1.49	0.395	0.215	0.6525	(0.12 - 1.44)	0.36	0.2225	0.6725	(0 - 0.92)	0	0	0.325	0.00185211	0.235
287	Galectin-3	18	18	(0.01 - 5.59)	5.58	0.0505	0.0265	0.142	(0.011 - 6.7)	0.038	0.02775	0.11025	(0 - 2.21)	0	0	0.3125	0.94913	0.0225
288	Galectin-9	18	17	(0.00 - 1.95)	1.95	0.15	0.08025	0.2375	(0 - 2.41)	0.16	0.073	0.28	(0 - 1.43)	0	0	0.34	0.222509	0.076
289	GARP (LRRC32)	18	17	(0.00 - 1.41)	1.41	0.078	0.048	0.1725	(0 - 1.68)	0.0865	0.05475	0.1975	(0 - 1.73)	0	0	0	0.0222892	0.073
290	GITR	18	18	(5.76 - 59.00)	53.24	23.05	11.45	47.275	(5.33 - 59.1)	23.2	11.45	48.425	(4.69 - 83.8)	18.55	10.45	35.65	0.565327	2.705
291	GLAST (ACSA-1)	18	17	(0.04 - 2.43)	2.39	0.555	0.27	1.2075	(0 - 2.51)	0.59	0.255	1.2875	(0 - 2.08)	0.42	0	0.61	0.0467689	0.2
292	GPR56	18	18	(11.60 - 66.10)	54.5	36	24.95	47.6	(12.2 - 75.5)	41.1	29.1	51.725	(0.19 - 13.6)	3	0.7175	4.8825	6.61214e-05	37.3
293	HLA-DM	18	17	(0.03 - 1.26)	1.23	0.083	0.06125	0.205	(0.035 - 1.35)	0.0925	0.06625	0.23	(0 - 1.33)	0	0	0.42	0.439949	0.066
294	HLA-DQ	18	18	(0.05 - 7.79)	7.74	0.96	0.285	2.475	(0.061 - 7.14)	0.91	0.28	2.5025	(0 - 11.9)	0.6	0	1.765	0.304448	0.175
295	HLA-DR	18	18	(2.56 - 28.20)	25.64	8.29	4.5275	15.825	(1.7 - 24.5)	5.895	2.8575	11.895	(3.29 - 64.6)	35.1	25.9	44.625	9.55087e-05	-28.41
296	HLA-DR DP DQ	18	18	(1.09 - 88.10)	87.01	16.4	10.45	24.575	(0.8 - 87.9)	11.15	7.4475	21.6	(0.88 - 85.8)	56.25	27.525	70.85	0.000291148	-26.65
297	HLA-E	18	18	(24.10 - 99.00)	74.9	84.85	74.55	91.725	(25.5 - 99.4)	91.55	77.275	94.475	(1.1 - 83.2)	30.4	20.35	34.45	6.61214e-05	54.75
298	IFNAR2	18	18	(2.04 - 53.50)	51.46	11.3	3.455	21.75	(2.19 - 57.8)	11.95	3.7525	22.675	(0 - 9.71)	1.015	0.275	4.86	6.61214e-05	9.82
299	IL-12R b2	18	17	(0.03 - 65.70)	65.67	0.0805	0.0505	1.3225	(0.038 - 69.8)	0.1	0.055	1.4325	(0 - 40.1)	0	0	1.03	0.0911235	0.058
300	IL-17RC	18	18	(0.09 - 30.20)	30.11	0.545	0.33	2.755	(0.088 - 31.7)	0.6	0.3525	3.3	(0 - 19.3)	0.385	0	0.77	0.00427261	0.45
301	IL-1RAcP	18	17	(0.02 - 56.30)	56.28	0.175	0.077	1.0925	(0.016 - 60)	0.18	0.05225	1.2525	(0 - 24.2)	0.11	0	0.38	0.0655038	0.09
302	iNKT	18	18	(0.01 - 10.80)	10.79	0.135	0.06075	2.79	(0.011 - 10.8)	0.165	0.0635	3.3325	(0 - 10.2)	0.06	0	1.95	0.145775	0.048
303	Integrin b7	18	18	(2.37 - 19.80)	17.43	13.2	9.5925	16.85	(2.3 - 27)	13.75	10.065	17.575	(0.23 - 8.73)	2.185	1.895	5.4725	6.61214e-05	9.43
304	Jagged2	18	17	(0.00 - 1.05)	1.05	0.125	0.0865	0.1975	(0 - 1.14)	0.125	0.0985	0.2125	(0 - 0.8)	0	0	0.18	0.0489492	0.11
305	KLRG1 (MAFA)	18	18	(7.85 - 70.40)	62.55	41.85	22.675	49.675	(7.5 - 76.5)	47.45	24.225	57.325	(0 - 10.2)	1.285	0.0575	3.1325	6.61214e-05	46.675
306	LAP (TGF-b1)	18	17	(0.10 - 2.11)	2.01	0.265	0.1575	0.6525	(0.045 - 2.16)	0.24	0.175	0.7	(0 - 3.35)	0	0	0.24	0.170006	0.19
307	LGR5	18	17	(0.02 - 2.45)	2.43	0.119	0.06575	0.81	(0.017 - 1.87)	0.125	0.0715	0.85	(0 - 7.05)	0	0	0.27	0.709177	0.07
308	LT-bR	18	18	(0.06 - 12.00)	11.95	0.38	0.14	3.415	(0.021 - 12.2)	0.405	0.1175	3.95	(0 - 12.1)	0.06	0	0.6875	0.0356362	0.195
309	Melanoma (MCSP)	18	17	(0.01 - 3.84)	3.83	0.335	0.17	1.25	(0 - 3.61)	0.205	0.04275	1.33	(0 - 5.8)	1.88	1.16	3.12	0.00185211	-1.04
310	MICA/MICB	18	18	(0.05 - 19.40)	19.35	0.265	0.17	2.76	(0.039 - 20.1)	0.29	0.1925	3.1875	(0 - 17)	0.085	0	0.77	0.0451684	0.2
311	MSCA-1 (W8B2)	18	18	(0.00 - 16.80)	16.8	0.135	0.07025	2.545	(0 - 16.8)	0.115	0.07825	3.015	(0 - 21.3)	0.0465	0	0.935	0.893387	0.009325
312	NKp80	18	18	(78.00 - 99.00)	21	94.55	89.525	97.4	(79.5 - 99.1)	95.1	89.75	97.5	(54.3 - 97.7)	88.25	86.2	94.4	0.00181915	2.75
313	Notch1	18	18	(0.15 - 2.72)	2.57	0.455	0.315	1.5575	(0.11 - 3.45)	0.49	0.315	1.5625	(0 - 3.38)	0.535	0.2075	0.83	0.873054	0.045
314	Notch2	18	18	(7.21 - 66.20)	58.99	39.2	19.85	46.15	(6.85 - 67.5)	38.25	18.675	43.65	(5.75 - 87.8)	43.8	26.95	51.95	0.0667165	-8.8
315	Notch3	18	18	(0.00 - 0.77)	0.77	0.094	0.06575	0.155	(0.00365 - 0.81)	0.0855	0.0545	0.145	(0 - 0.88)	0	0	0.2275	0.478743	0.0715
316	O4	18	18	(0.00 - 1.56)	1.56	0.057	0.02175	0.114	(0 - 1.85)	0.062	0.02475	0.125	(0 - 1.59)	0	0	0	0.24731	0.0545
317	OSCAR	18	18	(0.04 - 1.97)	1.93	0.385	0.068	0.9825	(0.051 - 2.04)	0.395	0.0775	0.975	(0 - 2.01)	0	0	0.4075	0.0599717	0.085
318	Perforin	18	18	(0.08 - 2.57)	2.49	0.4	0.2	0.745	(0.08 - 3)	0.435	0.2075	0.7175	(0 - 3.17)	0.21	0	0.9525	0.592763	0.16
319	Plexin-D1	18	18	(0.07 - 7.69)	7.62	0.565	0.13	1.11	(0.071 - 7.45)	0.62	0.1225	1.1925	(0 - 8.97)	0.24	0	2.0875	0.743449	0.115
320	Podoplanin	18	17	(0.01 - 3.03)	3.02	0.1585	0.024	1.2625	(0.012 - 3.52)	0.181	0.021	1.36	(0 - 2.17)	0	0	0.5	0.10196	0.021
321	PSA-NCAM	18	18	(0.34 - 71.60)	71.26	17.15	1.315	57.075	(0.3 - 71.7)	14.85	1.1575	53.5	(0.28 - 81.8)	25.4	2.3775	69.725	0.00668723	-5.28
322	PSMA	18	18	(0.00 - 4.92)	4.92	0.2	0.1025	1.445	(0 - 4.98)	0.2	0.13	1.655	(0 - 4.44)	0	0	0.91	0.0445261	0.13
323	PTK7 (CCK-4)	18	18	(0.05 - 6.18)	6.13	0.695	0.2375	2.1925	(0.034 - 6.25)	0.445	0.145	1.94	(0.47 - 6.25)	2.275	1.065	3.255	0.146377	-0.745
324	ROR1	18	18	(0.01 - 0.60)	0.59	0.17	0.0655	0.2325	(0.011 - 0.66)	0.18	0.06125	0.23	(0 - 0.86)	0	0	0.225	0.596505	0.0305
325	Siglec-10	18	18	(0.00 - 1.78)	1.78	0.17	0.10025	0.3425	(0 - 1.74)	0.145	0.1025	0.3175	(0 - 3.77)	0	0	0.35	0.413409	0.0635
326	Siglec-5/Siglec-14	18	18	(0.03 - 1.63)	1.6	0.255	0.1225	0.4675	(0 - 1.13)	0.205	0.11	0.385	(0 - 13.2)	0.565	0.065	1.615	0.0300287	-0.3
327	Siglec-8	18	18	(0.02 - 3.49)	3.47	0.44	0.245	0.82	(0.021 - 4.26)	0.44	0.255	0.88	(0 - 0.97)	0.155	0	0.5225	0.00668723	0.31
328	Slan (M-DC8)	18	17	(0.00 - 5.17)	5.17	0.076	0.0225	0.175	(0 - 6.25)	0.074	0.02575	0.136	(0 - 0.92)	0	0	0	0.0585093	0.074
329	SSEA-1	18	18	(0.00 - 1.70)	1.7	0.205	0.1325	0.5075	(0 - 1.99)	0.0865	0.05725	0.185	(0 - 7.08)	1.73	0.8375	3.3425	0.00492615	-1.643
330	SSEA-4	18	17	(0.00 - 2.05)	2.05	0.154	0.0185	0.7325	(0 - 2.23)	0.171	0.01675	0.8325	(0 - 2.02)	0	0	0	0.0825346	0.019
331	SSEA-5	18	17	(0.01 - 0.55)	0.54	0.1425	0.0395	0.3375	(0.0086 - 0.61)	0.116	0.03825	0.39	(0 - 0.89)	0	0	0.43	0.709177	0.022
332	SUSD2	18	17	(0.06 - 2.20)	2.15	0.295	0.11	1.2575	(0.042 - 2.13)	0.325	0.1225	1.14	(0 - 4.05)	0.25	0	0.37	0.817473	0.1
333	TdT	18	17	(0.00 - 1.06)	1.06	0.13	0.11	0.4025	(0 - 1.12)	0.15	0.1025	0.435	(0 - 0.91)	0	0	0.15	0.0184346	0.14
334	TIM-1	18	17	(0.02 - 3.26)	3.24	0.28	0.155	2.3325	(0.015 - 3.36)	0.295	0.135	2.2325	(0 - 6.78)	0.24	0	1.35	0.783129	0.015
335	TIM-3	18	17	(48.40 - 95.80)	47.4	62.25	57.775	78.675	(47.3 - 95.9)	63.3	57.325	81.725	(30.5 - 87.8)	52.5	39.1	63.3	0.000257874	17.9
336	TLT-2	18	18	(0.06 - 23.30)	23.24	0.665	0.335	1.565	(0 - 24.5)	0.72	0.3275	1.735	(0 - 2.79)	0.655	0.1285	1.5425	0.111699	0.225
337	TRA-1-85 (CD147)	18	18	(23.20 - 90.00)	66.8	56.55	47.1	69.075	(24.4 - 91.8)	63.2	48.525	74.675	(0.3 - 39.6)	5.55	2.9325	9.0525	6.61214e-05	52.185
338	TSPAN8	18	17	(0.03 - 3.54)	3.51	0.155	0.0775	0.5475	(0.022 - 4.12)	0.155	0.0855	0.585	(0 - 4.59)	0	0	0	0.0133579	0.13

## Sheet: MFI
order	marker	N count	Bulk NK cells - range (MFI)	Bulk NK cells - median (MFI)	Bulk NK cells - Q1 (MFI)	Bulk NK cells - Q3 (MFI)	CD56dim NK cells - range (MFI)	CD56dim NK cells - median (MFI)	CD56dim NK cells - Q1 (MFI)	CD56dim NK cells - Q3 (MFI)	CD56bright NK cells - range (MFI)	CD56bright NK cells - median (MFI)	CD56bright NK cells - Q1 (MFI)	CD56bright NK cells - Q3 (MFI)
1	CD1a	18	(-19.5 - 39.1)	4.92	0.025	20.975	(-24.2 - 39.5)	2.515	-0.795	16.55	(-2.8 - 44.4)	19.05	12.675	32.5
2	CD1b	18	(-19.5 - 32.0)	4.435	0.88	21.2	(-24.8 - 32.8)	2.665	0.1425	16.8	(2.8 - 35.6)	24.05	17.375	26.9
3	CD1c	18	(-16.8 - 22.8)	2.29	-0.57	8.7075	(-21.5 - 17.5)	1.66	-3.03	7.065	(3.6 - 35.6)	18.05	12.225	22.85
4	CD1d	18	(-20.8 - 28.7)	4.92	0.9125	15.575	(-26.9 - 26.2)	2.405	-0.185	13.075	(3.2 - 41.0)	20.8	13	26.6
5	CD2	18	(66.2 - 5609.0)	2141.5	484.5	4137.25	(49.3 - 4966.0)	1874	374	3712	(147.0 - 12377.0)	7007.5	1604	9389.25
6	CD4	18	(-10.1 - 70.0)	9.475	5.8725	23.75	(-15.4 - 77.3)	8.18	5.295	20.825	(6.0 - 37.4)	26.4	18.35	31.475
7	CD5	18	(-11.4 - 30.3)	9.285	4.08	16.675	(-15.4 - 26.6)	7.58	2.7225	14.375	(12.9 - 43.0)	25.75	21.75	33.325
8	CD6	18	(38.9 - 670.0)	228.5	130.25	466.75	(16.7 - 719.0)	282.5	169.5	580.5	(7.5 - 50.4)	24.3	13.075	28
9	CD7	18	(11912.0 - 70592.0)	35583.5	25763.5	39935.2	(15.5 - 69726.0)	36351	25274.8	39714	(10275.0 - 66863.0)	26360.5	14945.8	38513.2
10	CD8	18	(141.0 - 6097.0)	1141.5	644	2219	(13.7 - 6391.0)	1490.5	815.5	2113.75	(104.0 - 1450.0)	415	202.25	782.5
11	CD9	18	(-8.7 - 47.1)	8.665	5.0275	11.025	(-14.1 - 42.3)	7.26	2.8775	10.1475	(3.9 - 36.2)	19	9.8425	28.05
12	CD10	18	(-19.5 - 23.5)	3.57	0.79	6.7425	(-24.2 - 24.9)	2.645	-0.4275	5.1325	(5.7 - 48.4)	15.9	11.725	20
13	CD11a	18	(1646.0 - 7651.0)	4532.5	3356.75	5511.5	(24.0 - 7907.0)	4587.5	3406.5	5661	(1333.0 - 6026.0)	3339.5	2743.75	5092
14	CD11b	18	(802.0 - 5610.0)	2605	1328.75	3867	(16.7 - 6315.0)	2689	1374.5	3852.75	(282.0 - 3677.0)	1720	934	2281.25
15	CD11c	18	(55.0 - 593.0)	115.5	86.2	260	(18.2 - 730.0)	101.7	80.525	258.75	(64.4 - 474.0)	220.5	102.75	253.5
16	CD13	18	(-11.4 - 47.1)	9.22	6.3	21.375	(-14.8 - 48.9)	7.755	4.735	20.4	(9.2 - 46.4)	22.4	15.5	29.1
17	CD15	18	(-18.1 - 35.3)	5.055	2.03	21.95	(-21.5 - 184.0)	4.13	1.1575	23.05	(0.4 - 41.0)	19.8	15.5	27.525
18	CD18	18	(1664.0 - 8487.0)	4455	3275.25	5488.5	(135.0 - 8568.0)	4429.5	3255.75	5533.25	(1661.0 - 7579.0)	4496.5	3629.25	5996.75
19	CD20	18	(-5.4 - 39.6)	6.835	4.9675	19.975	(-14.1 - 7299.0)	5.055	3.1225	22.725	(12.0 - 69.3)	32.85	21.275	51.675
20	CD21	18	(-18.8 - 24.2)	4.555	1.895	8.6575	(-23.5 - 6306.0)	3.74	-0.14	8.1075	(1.0 - 29.6)	15.15	12.025	21.225
21	CD22	18	(-16.1 - 25.5)	5.825	4.03	9.1725	(-20.1 - 760.0)	4.315	3.03	8.4275	(0.0 - 39.0)	18.45	14.625	22.25
22	CD23	18	(-16.8 - 24.8)	4.485	1.0025	8.61	(-19.5 - 10614.0)	3.39	-0.285	7.43	(3.2 - 35.6)	18.05	11.375	21.2
23	CD24	18	(-15.4 - 26.2)	4.42	1.775	13.875	(-18.8 - 18.1)	4.03	0.2425	9.45	(4.5 - 44.4)	18.1	14.625	21.1
24	CD25	18	(-8.7 - 73.9)	23.5	9.69	47.325	(-13.4 - 78.2)	21.55	7.75	47.75	(9.6 - 69.3)	31.95	16.975	48.25
25	CD26	18	(-3.2 - 131.0)	13.05	9.19	40.275	(-5.0 - 119.0)	8.785	6.8075	34.575	(13.5 - 208.0)	64.4	32.825	110.025
26	CD27	18	(0.4 - 75.2)	16.4	8.09	36.6	(-9.4 - 68.3)	9.69	5.47	30.875	(53.5 - 189.0)	85.8	68.625	108
27	CD28	18	(-18.8 - 26.2)	6.585	3.735	13.875	(-23.5 - 33.6)	5.01	1.6625	12.375	(4.6 - 30.5)	22.35	16.625	25.875
28	CD29	18	(1693.0 - 7508.0)	4028.5	3201.5	4795.5	(18.5 - 7473.0)	3994.5	3163.25	4929.25	(1272.0 - 6820.0)	3860.5	3184.75	4456
29	CD30	18	(-15.4 - 26.9)	5.65	2.03	9.435	(-18.1 - 30.0)	4.12	0.2425	8.81	(3.9 - 41.0)	20.05	14.45	24.55
30	CD31	18	(33.6 - 741.0)	252.5	173.5	420.25	(18.2 - 883.0)	266	171.5	458.5	(29.1 - 354.0)	212.5	156.25	282.5
31	CD32	18	(-4.7 - 55.2)	13.2	9.0075	34.2	(-6.0 - 213.0)	13	8.61	39.55	(6.0 - 41.7)	19.95	15.65	28.475
32	CD33	18	(-7.4 - 52.5)	10.245	6.93	16.525	(-17.5 - 36.3)	6.29	3.52	12.95	(21.3 - 816.0)	147	73.675	355.5
33	CD34	18	(-14.8 - 29.6)	5.815	3	13.75	(-18.8 - 170.0)	4.845	2.03	11.475	(7.3 - 50.8)	17.4	13.8	25.975
34	CD35	18	(-10.1 - 54.1)	10.75	4.47	22.275	(-12.8 - 49.4)	8.715	3.92	20.375	(10.9 - 152.0)	23.45	17.275	29.75
35	CD36	18	(-8.7 - 55.2)	10.9	5.0625	14.6	(-10.7 - 51.1)	10.5	4.49	16.975	(-28.8 - 47.5)	19.8	13.075	27
36	CD37	18	(5.7 - 66.2)	18.95	14.875	42.075	(5.7 - 70.4)	18.3	14.5	40.175	(8.9 - 60.6)	27.85	21.05	32.8
37	CD38	18	(6200.0 - 35013.0)	20229	12039.8	25787	(18.8 - 40104.0)	21681	12655.5	28618	(1430.0 - 25300.0)	6927	5492.25	10481.8
38	CD39	18	(7.1 - 55.2)	18.55	13.95	23.2	(5.0 - 44.4)	13.15	10.42	18.775	(14.6 - 80.9)	46.1	30.3	59.7
39	CD40	18	(12.3 - 96.1)	42.65	26.275	73.675	(11.7 - 101.0)	45.35	27.7	75.7	(10.1 - 68.7)	28.35	17.125	45.2
40	CD41a	18	(-3.3 - 83.8)	18.15	13.775	31.75	(-3.3 - 82.5)	18.35	14.525	31.35	(-3.9 - 88.2)	30.05	22.075	36.825
41	CD41b	18	(-0.7 - 245.0)	12.6	8.3325	37.625	(-4.7 - 271.0)	11.1	6.5575	32.525	(6.6 - 146.0)	27.3	16.35	50.7
42	CD42a	16	(-8.7 - 75.6)	7.75	4.245	50.075	(-9.2 - 82.1)	6.03	2.8025	50.625	(-3.9 - 47.9)	24.4	12.2	37.75
43	CD42b	18	(-12.8 - 35.6)	8.995	4.6025	12.375	(-15.4 - 151.0)	7.755	3.1475	11.925	(3.4 - 38.0)	14.9	10.25	25.125
44	CD43	18	(2775.0 - 39812.0)	21729	12773.8	25844.8	(138.0 - 40008.0)	21729.5	12661.5	26191.8	(4332.0 - 38465.0)	25065	20749	31924.8
45	CD44	18	(4128.0 - 46328.0)	15824	12321.5	23829.2	(24.3 - 42615.0)	14804	11339.5	23634	(27417.0 - 179788.0)	114448	75942	165710
46	CD45	18	(8832.0 - 120677.0)	37526.5	26824.2	60660.8	(22.8 - 124931.0)	38569.5	28385.8	61612.8	(3464.0 - 64913.0)	18191	9809.75	27143
47	CD45RA	18	(11021.0 - 51683.0)	27611.5	14399.8	31941.8	(167.0 - 52066.0)	28694	14605	32530.5	(2633.0 - 30388.0)	8881.5	7512.75	11122.2
48	CD45RB	18	(251.0 - 4702.0)	1833	1059	2661	(46.5 - 4702.0)	1845.5	996	2618.5	(1067.0 - 9101.0)	5466.5	3554.75	7015.5
49	CD45RO	18	(15.0 - 446.0)	31.15	27.4	36.975	(14.5 - 392.0)	29.4	25.65	37.65	(17.3 - 938.0)	41.1	33.3	56.4
50	CD46	18	(398.0 - 2352.0)	1593	1242.75	1855.5	(64.3 - 2280.0)	1570.5	1211.25	1825.5	(435.0 - 3151.0)	1894.5	1385.5	2201.75
51	CD47	18	(659.0 - 8234.0)	5040	3036.25	6465.25	(20.6 - 8657.0)	5849	3228.75	6963.25	(203.0 - 3071.0)	1790	877.25	2434
52	CD48	18	(6670.0 - 40904.0)	22807	16594.8	31657.2	(13.1 - 41512.0)	23957	17465.2	33229.8	(2781.0 - 26106.0)	10275	7660.75	16845.8
53	CD49a	16	(-5.4 - 327.0)	16	11.95	24.4	(-10.7 - 286.0)	11.85	8.9325	18.25	(57.9 - 491.0)	93.4	83.925	106.25
54	CD49b	18	(-5.4 - 34.3)	5.335	2.205	15.5	(-8.7 - 28.2)	4.36	1.3225	13.75	(3.0 - 52.1)	22.5	15.5	32.65
55	CD49c	18	(14.6 - 97.3)	32.3	22.775	42.025	(13.7 - 86.4)	29.4	18.075	42.05	(20.3 - 132.0)	53.7	39.225	61.95
56	CD49d	18	(726.0 - 2990.0)	1626	1098.75	1843.5	(160.0 - 2951.0)	1584	1079.75	1817.25	(650.0 - 3010.0)	1803.5	1411.75	2057.25
57	CD49e	18	(584.0 - 3921.0)	2028.5	1662.25	2584.25	(18.2 - 3694.0)	1938.5	1632	2515.5	(784.0 - 8293.0)	3408	2773.5	4525.75
58	CD49f	16	(83.5 - 3537.0)	908	454.25	1636.5	(75.2 - 3636.0)	845	421.5	1673.75	(166.0 - 2243.0)	945.5	450.5	1372
59	CD51	16	(2.0 - 47.7)	12.85	9.0725	23.225	(-2.0 - 43.0)	10.7	7.535	20.425	(13.5 - 55.2)	36.2	20.875	42.225
60	CD51/61	18	(-41.9 - 32.9)	4.375	1.0025	11.7	(-40.9 - 30.9)	4.605	0.2875	12.3	(-46.2 - 40.3)	16.35	12.3	22.85
61	CD52	16	(276.0 - 9826.0)	1442.5	654.25	2855.25	(196.0 - 10040.0)	1362	537.25	2849	(519.0 - 4086.0)	1314.5	912	2746
62	CD53	16	(1762.0 - 8657.0)	4502.5	2309.75	5770.25	(1853.0 - 8866.0)	4864	2471.25	6167.5	(292.0 - 1987.0)	876	493	1130.25
63	CD54 (ICAM1)	18	(129.0 - 1417.0)	800	473	1063.25	(19.4 - 1344.0)	718.5	369	993.75	(423.0 - 4629.0)	1606	1088.5	1867.5
64	CD55 (DAF)	18	(99.2 - 1356.0)	480.5	276	753.25	(90.7 - 1231.0)	414.5	248	715.75	(417.0 - 7741.0)	2743	1790.75	4189.75
65	CD57	18	(53.0 - 3074.0)	206	103.725	1319.25	(19.7 - 3204.0)	458.5	127.25	1565.25	(12.6 - 80.4)	33.55	22.925	47.475
66	CD58 (LFA-3)	18	(84.1 - 1244.0)	696	356.75	862.25	(17.6 - 1276.0)	776.5	395.5	922.25	(31.8 - 497.0)	191.5	125	307.25
67	CD61	16	(-27.2 - 61.9)	11.875	2.2875	22.225	(-27.7 - 60.6)	10.195	1.305	19.85	(-17.0 - 53.8)	29.1	15.25	33.975
68	CD62E	18	(-12.8 - 61.1)	8.735	3.2725	22.1	(-15.4 - 216.0)	8.01	1.5725	18.6	(10.7 - 100.0)	26.15	15.025	42.675
69	CD62L	18	(22.4 - 369.0)	160.5	89.625	179.75	(18.2 - 244.0)	116	63.65	134.25	(879.0 - 8527.0)	2926	2304.75	4219.75
70	CD62P	18	(-20.9 - 46.4)	10.28	1.2125	15.475	(-20.6 - 187.0)	9.44	4.655	18.35	(-22.4 - 57.9)	17.45	11.85	28.75
71	CD63	18	(119.0 - 912.0)	524	301	730	(111.0 - 844.0)	550	301.5	720	(227.0 - 2260.0)	842.5	502.75	1533.25
72	CD64	18	(15.8 - 90.5)	43.7	30.75	48.7	(15.5 - 89.1)	44.65	26.85	49.975	(21.2 - 90.5)	40.25	32.725	54.65
73	CD66acde	18	(-2.7 - 36.3)	9.075	6.0275	13.075	(-7.4 - 32.4)	7.1	4.47	11.1875	(12.0 - 51.8)	23.45	17.4	28.5
74	CD66b	18	(-6.0 - 37.6)	8.48	5.4325	14.275	(-7.4 - 36.3)	6.915	4.59	10.865	(7.8 - 37.6)	17.4	13.775	20.275
75	CD66c	18	(-6.0 - 36.3)	7.64	4	15.975	(-8.7 - 32.2)	6.365	3	15.45	(10.4 - 46.4)	18.15	14.4	23.7
76	CD68	18	(-1.8 - 39.6)	6.02	3.3	11.5	(-4.7 - 129.0)	3.95	2.0075	12.275	(-0.6 - 47.7)	18.95	15.7	28.725
77	CD69	16	(103.0 - 1278.0)	372	288.25	690	(105.0 - 1319.0)	405.5	293.25	751.75	(65.1 - 711.0)	206.5	158.75	372.75
78	CD70	18	(0.6 - 43.0)	9.71	3.9775	26.175	(-0.7 - 40.3)	7.22	2.5325	26.375	(10.2 - 57.6)	31.1	20.425	36.95
79	CD71	16	(-1.3 - 50.5)	10.325	5.09	16.25	(-8.1 - 50.8)	7.175	3.485	13.825	(19.4 - 106.0)	34.7	31.9	56.25
80	CD72	18	(5.7 - 67.4)	24.25	19.95	31.1	(2.9 - 67.4)	22.45	18.225	27.325	(14.8 - 55.6)	27.45	22.15	30.4
81	CD73	18	(-0.6 - 50.1)	10.395	4.9925	15.475	(-2.3 - 50.8)	9.075	3.405	13.6	(13.4 - 47.7)	28	22.75	31.625
82	CD74	18	(22.1 - 102.0)	51.5	42.525	59.85	(17.6 - 97.4)	51.45	41.625	59.625	(24.2 - 88.0)	43.25	37.225	67.65
83	CD79a	18	(1.9 - 39.6)	6.465	3.2425	11.505	(-0.7 - 40.7)	5.74	2.5725	11.4025	(6.3 - 45.0)	16.75	10.675	22.825
84	CD79b	18	(-7.4 - 49.4)	9.43	5.17	14	(-10.7 - 51.6)	8.3	4.0575	13.275	(11.6 - 50.1)	17.95	16.95	25.975
85	CD80	18	(0.5 - 50.5)	6.895	4.97	13.575	(-0.6 - 52.6)	5.4	2.87	11.3	(7.8 - 51.8)	20.05	15.025	25.45
86	CD81	18	(793.0 - 5080.0)	2687.5	1961.75	4020	(21.5 - 5675.0)	2985.5	2077.25	4224.25	(303.0 - 3267.0)	1346	1003.25	2018.75
87	CD82	18	(95.1 - 2191.0)	433.5	142.75	674.25	(20.0 - 1467.0)	378.5	117.5	598	(222.0 - 7615.0)	2183.5	741.25	3679.5
88	CD83	18	(11.7 - 103.0)	65	37.7	73.25	(11.1 - 106.0)	64.65	44.325	70.2	(11.4 - 205.0)	66.6	39.25	87.1
89	CD84	18	(1.2 - 57.0)	10.605	4.2025	25.825	(0.6 - 59.6)	10.27	2.87	23	(8.1 - 45.0)	23.1	17.4	29.3
90	CD85a (ILT5)	18	(0.6 - 53.7)	10.13	6.9025	21.575	(0.0 - 56.7)	8.84	5.3325	20.2	(10.7 - 38.3)	19.45	15.725	26.35
91	CD85d (ILT4)	18	(-16.8 - 41.0)	13.3	7.6325	17.6	(-20.8 - 37.0)	12.65	6.8775	17.125	(10.2 - 49.8)	21.7	16.625	24
92	CD85g (ILT7)	18	(-22.2 - 22.8)	8.405	0.3925	11.975	(-26.9 - 24.6)	6.3	-1.915	11	(7.8 - 31.6)	18.9	14.75	22.175
93	CD85h (ILT1)	18	(-19.5 - 30.1)	12.95	-0.5325	20.45	(-25.5 - 34.5)	13.3	-2.1725	17.675	(10.8 - 66.4)	23.35	18.975	35.25
94	CD85j (ILT2)	18	(25.8 - 395.0)	63.15	41.3	134.25	(27.3 - 410.0)	92.4	46.25	178	(10.2 - 63.3)	22.25	16.475	29.15
95	CD85k (ILT3)	18	(-20.1 - 30.6)	6.06	2.185	11.9	(-22.2 - 108.0)	4.605	0.7475	10.785	(7.5 - 41.0)	18.65	15.925	20.7
96	CD86	18	(-20.1 - 30.3)	7.025	1.5875	9.435	(-24.8 - 31.7)	5.335	-0.0125	7.775	(2.7 - 39.6)	17.8	14.275	20.875
97	CD87	18	(50.2 - 161.0)	76.6	65.075	93.85	(52.0 - 2144.0)	84.8	71.925	98.925	(17.0 - 120.0)	46	37.45	63.175
98	CD88 (C5AR)	18	(-10.7 - 48.4)	10.075	3.42	19.475	(-14.1 - 44.3)	8.435	2.745	19.625	(4.8 - 56.5)	17.7	16.125	21.325
99	CD89	18	(-9.4 - 55.8)	17.2	7.76	32.975	(-14.1 - 55.8)	16.3	6.545	32.85	(9.3 - 52.5)	20.3	18.4	26.925
100	CD90	18	(-21.5 - 27.4)	5.88	1.775	9.95	(-26.9 - 28.1)	3.975	-0.185	8.5025	(3.6 - 47.1)	18.55	16.075	23.15
101	CD93	18	(-18.1 - 39.0)	8.92	4.86	15.1	(-21.5 - 505.0)	6.785	2.635	14.1	(5.4 - 46.4)	18.75	15.425	21.075
102	CD94	18	(425.0 - 4259.0)	1590.5	1068.25	2643.5	(33.3 - 3814.0)	1447.5	960.25	2449.5	(1299.0 - 9146.0)	4190	3446.75	8091.5
103	CD95	18	(49.3 - 1033.0)	454.5	290	574.5	(30.3 - 1006.0)	458	313.25	595.5	(31.2 - 538.0)	284	152.5	370.25
104	CD96 (TACTILE)	18	(129.0 - 657.0)	463	370.5	530.25	(18.2 - 603.0)	443.5	358.25	494.75	(255.0 - 1844.0)	973.5	787	1462.25
105	CD97	18	(2703.0 - 26492.0)	15689.5	10775	18664.8	(79.4 - 26557.0)	15766	10563	18585.2	(5333.0 - 31372.0)	17995.5	13460.2	25228.5
106	CD98	18	(1643.0 - 8176.0)	3720	2642.25	6129.75	(23.1 - 7984.0)	3683.5	2576.5	5942.5	(1347.0 - 15311.0)	3628.5	2718	8312.5
107	CD99	18	(3209.0 - 19811.0)	7946.5	6754.5	16537.2	(16.7 - 21335.0)	8654.5	7247.25	16881.5	(587.0 - 7351.0)	2047.5	1424.75	4956.5
108	CD100	18	(287.0 - 5649.0)	2738	1485.75	4173	(104.0 - 5597.0)	2662.5	1456.25	4115.25	(353.0 - 6663.0)	3349	1995.25	5009
109	CD101	18	(-7.4 - 44.7)	12.25	4.985	34.475	(-12.1 - 53.9)	11.78	3.155	37.175	(9.1 - 47.2)	21.85	13.325	26.675
110	CD103	18	(-8.7 - 45.4)	15.3	5.5025	21.075	(-11.4 - 47.2)	13.45	2.68	18.175	(13.4 - 53.1)	26.45	23.475	35.575
111	CD104 (Integrin b4)	18	(-12.8 - 44.3)	7.51	4.2275	10.485	(-16.8 - 2627.0)	6.545	2.7625	9.435	(-0.7 - 49.1)	16.65	13.3	22.425
112	CD105	18	(9.0 - 80.2)	30.55	18.1	42.975	(6.9 - 67.3)	26.1	15.275	38.45	(11.1 - 122.0)	69.8	54.8	87
113	CD106	18	(-13.4 - 38.2)	7.24	0.0575	20.975	(-18.1 - 39.6)	6.605	-1.0475	19.325	(9.9 - 40.3)	20.35	17.05	23.975
114	CD107a	18	(-15.4 - 30.3)	6.495	4.3075	25.975	(-18.1 - 1613.0)	5.86	2.5325	26.05	(1.9 - 47.7)	24.4	17.925	38.225
115	CD107b	18	(-18.1 - 36.0)	7.11	1.8325	9.4475	(-22.2 - 36.7)	6.465	0.8475	7.8475	(9.7 - 48.4)	16.8	11.6	23.4
116	CD110	18	(-10.7 - 41.4)	6.3	2.4525	14.075	(-14.8 - 43.2)	4.605	1.2925	13.9	(3.3 - 54.5)	17.25	12.7	20.65
117	CD111	18	(8.6 - 85.0)	25.3	18.1	41.825	(5.7 - 3723.0)	27.85	17.6	49.475	(15.8 - 59.9)	24.9	21.875	34.475
118	CD114	18	(-7.4 - 43.9)	8.715	4.655	15.1	(-12.8 - 45.4)	6.465	3.5575	13.3	(16.0 - 48.4)	25.5	23.275	37.65
119	CD116	18	(-16.8 - 47.2)	9.46	4.6575	17.15	(-21.5 - 49.7)	7.75	3.72	17.25	(5.1 - 33.6)	16.3	14.025	23.3
120	CD117 (A3C6E2)	18	(-9.4 - 53.4)	9.13	4.97	15.85	(-18.8 - 331.0)	5.735	3	9.7425	(27.0 - 248.0)	63.4	41.85	126
121	CD119	18	(136.0 - 643.0)	290	204.25	359.25	(26.7 - 709.0)	305	190.25	392.25	(49.3 - 305.0)	120.5	86.575	168
122	CD120a	16	(-8.7 - 58.5)	10.7	8.685	16.35	(-11.4 - 61.1)	9.165	8	15.35	(8.7 - 47.1)	19.9	13.675	23.125
123	CD122 (IL-2Rb)	18	(108.0 - 359.0)	204.5	156.75	288.75	(22.8 - 398.0)	201.5	155.5	315.25	(46.7 - 147.0)	90.3	69.8	126.75
124	CD123	18	(-7.4 - 50.8)	10.85	8.4775	16.1	(-10.7 - 53.4)	8.865	7.32	14.4	(9.9 - 60.6)	21.4	17.5	23.15
125	CD126 (IL-6RA)	18	(-12.1 - 57.4)	8.425	4.71	14.95	(-16.8 - 61.1)	6.475	3.6775	14.45	(10.3 - 41.7)	18.3	14.9	27.6
126	CD127	18	(-16.1 - 43.9)	8.24	5.1425	15.575	(-20.1 - 44.7)	5.82	3.6775	13.9	(8.7 - 68.0)	27.2	19.9	34.35
127	CD131	18	(0.6 - 53.8)	9.515	5.3325	42.575	(-1.7 - 50.8)	7.66	4.655	42.725	(12.1 - 86.4)	24.15	17.5	40.575
128	CD132	18	(669.0 - 2415.0)	1416	1224	1894	(162.0 - 2341.0)	1393.5	1185.25	1809.25	(1321.0 - 3187.0)	2186	1767.5	2811.25
129	CD133/1 (AC133)	18	(-16.1 - 53.4)	7.09	3.445	9.08	(-19.5 - 56.3)	5.575	2.3	8.3425	(7.9 - 45.7)	18.9	10.475	23.6
130	CD133/2 (293C3)	18	(-10.7 - 47.2)	6.78	3.19	10.185	(-12.1 - 49.0)	5.09	2.3475	10.08	(7.1 - 37.6)	18	13.475	21.875
131	CD134 (OX40)	18	(-9.4 - 60.0)	26.1	15.275	40.85	(-12.1 - 62.5)	26.95	12.75	40.55	(10.2 - 57.0)	27.9	20.6	43.125
132	CD135	18	(-6.0 - 61.4)	6.01	3.085	8.4	(-9.4 - 64.8)	4.53	1.3475	7.7025	(4.6 - 57.9)	18.45	13.975	27.125
133	CD137	18	(-1.3 - 71.5)	27.1	19.65	40.55	(-3.4 - 76.7)	32.3	20.15	40.375	(9.9 - 39.0)	20.05	17.575	24
134	CD137L (4-1BBL)	18	(0.7 - 71.8)	9.21	6.75	22.075	(-2.7 - 15965.0)	8.14	4.93	27.8	(6.0 - 74.1)	24.65	20.9	40.55
135	CD138	18	(-10.1 - 72.9)	8.68	3.085	17.4	(-12.8 - 184.0)	7.03	2.1525	17.85	(6.0 - 36.3)	15.95	13.15	21.775
136	CD140b	18	(0.0 - 122.0)	27.6	16.15	55.95	(0.9 - 157.0)	28.15	17.725	58.175	(-6.6 - 48.4)	19.8	16.45	25.375
137	CD141 (BDCA-3)	18	(-8.7 - 67.0)	8.915	2.585	11.475	(-12.1 - 70.3)	7.815	0.1025	11.055	(3.7 - 60.6)	18	13.25	23.175
138	CD142	18	(-9.4 - 54.1)	8.09	4.0575	14.7	(-12.8 - 1643.0)	7.59	2.865	14.5	(4.8 - 45.0)	18.4	11.675	23.4
139	CD143 (ACE)	18	(-4.5 - 61.8)	8.48	7.545	13.3	(-6.7 - 1016.0)	7.61	6.305	15.775	(-2.7 - 45.7)	16.65	13	27.575
140	CD144 (VE-Cadherin)	16	(-14.1 - 65.1)	6.3	2.805	8.0875	(-16.8 - 68.8)	4.85	1.3875	7.7725	(5.8 - 42.3)	19.85	11.5225	23.725
141	CD146	18	(-9.4 - 68.8)	6.435	2.88	11.5	(-10.1 - 103.0)	5.39	1.895	11.4875	(1.3 - 34.9)	17.45	12.6	20.5
142	CD147	18	(379.0 - 3245.0)	1800	1262.75	2303.5	(25.8 - 3289.0)	1869.5	1340.25	2525	(114.0 - 1578.0)	544.5	429.25	1007.5
143	CD148	18	(162.0 - 958.0)	531.5	371	779.5	(29.4 - 960.0)	521	362	765.5	(118.0 - 1465.0)	585.5	327.75	785.5
144	CD150 (SLAM)	18	(5.3 - 84.6)	30.6	13.775	42.9	(4.9 - 91.2)	30.6	12.225	43.325	(12.1 - 66.3)	30.6	20.225	40.55
145	CD151	18	(50.5 - 1698.0)	486	251	653.75	(26.4 - 1943.0)	505	270.25	718.5	(30.3 - 605.0)	164	109.75	238.75
146	CD152	18	(-8.7 - 82.7)	8.92	4.775	12.35	(-11.4 - 88.5)	7.755	3.5925	11.955	(7.5 - 42.3)	17.45	12.025	24.125
147	CD154	18	(-6.0 - 85.8)	6.535	2.715	10.305	(-7.4 - 90.8)	4.945	1.505	8.045	(8.3 - 49.1)	22.25	13.1	24.55
148	CD155	18	(23.0 - 111.0)	55.55	39.375	72.75	(18.4 - 103.0)	53.1	34.625	70.725	(34.2 - 128.0)	84.3	64.275	109.5
149	CD156a (ADAM8)	18	(92.1 - 584.0)	331	255.5	429	(20.0 - 634.0)	346.5	269.5	431.75	(39.4 - 333.0)	156.5	115	224.25
150	CD156c (ADAM10)	18	(809.0 - 10761.0)	4637	3401.5	7352	(20.3 - 11672.0)	5067	4097.25	7552	(288.0 - 5525.0)	1511	1179.75	3215.25
151	CD157 (BST-1)	18	(4.4 - 191.0)	10.245	7.035	21.55	(3.9 - 241.0)	9.32	5.4325	24.1	(9.2 - 78.2)	19.65	14.3	25
152	CD159a (NKG2A)	18	(55.5 - 1248.0)	245.5	109.5	661.75	(20.3 - 1060.0)	188.5	79.95	458.5	(277.0 - 2912.0)	2134	1488	2542.25
153	C159c (NKG2C)	18	(3.5 - 113.0)	16.9	10.875	34.875	(1.7 - 120.0)	13.55	7.0325	27.75	(11.6 - 109.0)	30.65	23.925	41.05
154	CD161	18	(8.7 - 2343.0)	1026	420.5	1560.75	(8.4 - 2504.0)	1100.5	448.25	1654.75	(9.6 - 1094.0)	335.5	149.5	567
155	CD162	18	(1491.0 - 32469.0)	10430.5	7618.75	17017	(20.3 - 32869.0)	11058	7777.75	17402.8	(941.0 - 13797.0)	5542.5	4264.25	8769
156	CD163	18	(0.7 - 98.5)	8.785	6.435	14.2	(0.0 - 104.0)	7.645	5.0725	13.6	(7.4 - 45.0)	19.7	16.7	21.65
157	CD164	18	(23.7 - 373.0)	125.5	96.475	155.75	(23.4 - 367.0)	123.5	88.2	151	(24.0 - 1006.0)	258	180.25	408.5
158	CD165	18	(-6.0 - 91.2)	6.795	5.0275	11.9375	(-8.1 - 96.6)	5.78	3.7675	11.505	(3.4 - 55.8)	17.7	13.35	24.925
159	CD166	18	(7.5 - 105.0)	13.65	11.7	20.775	(2.0 - 111.0)	10.95	8.955	18.275	(21.8 - 94.6)	40.9	36.4	45.725
160	CD169 (Siglec-1)	18	(0.7 - 100.0)	6.02	3.4825	7.11	(-1.2 - 108.0)	4.37	2.585	5.375	(3.6 - 43.0)	17	10.4875	22.575
161	CD170 (Siglec-5)	18	(2.0 - 114.0)	10.605	7.2975	23.45	(0.7 - 118.0)	9.075	5.76	18.475	(4.7 - 207.0)	34.65	22.925	58.75
162	CD171 (L1CAM)	18	(-0.7 - 98.9)	8.865	6.4625	15.525	(-0.7 - 107.0)	7.51	5.3125	15.525	(-2.0 - 45.7)	24.5	15.875	27.575
163	CD172a (SIRPa)	18	(11.6 - 118.0)	20.7	16.025	29.725	(9.7 - 125.0)	17.8	15.2	24.975	(14.5 - 63.3)	23.75	20.75	28.95
164	CD172b (SIRPb)	18	(2.4 - 89.6)	9.155	6.11	17.675	(1.5 - 94.3)	7.385	4.105	17.575	(11.1 - 53.1)	19.1	16.45	24.75
165	CD172g (SIRPy)	18	(6.3 - 105.0)	14.7	9.1325	19.15	(4.6 - 234.0)	11.75	6.8075	15.375	(19.7 - 110.0)	56.9	33.725	64.975
166	CD177	18	(-0.6 - 102.0)	8.76	4.4175	19.3	(-2.9 - 107.0)	7.71	3.045	19	(10.2 - 43.0)	20.4	16.75	21.95
167	CD178	18	(11.1 - 117.0)	39.5	27.075	50.5	(10.7 - 123.0)	40.6	26.45	48.95	(15.5 - 72.1)	26.6	23.55	39.125
168	CD180 (RP105)	18	(0.0 - 108.0)	9.96	3.93	15.575	(-1.2 - 10433.0)	9.275	2.99	15.575	(9.7 - 54.5)	19.4	13.225	25.7
169	CD181 (CXCR1)	18	(29.1 - 764.0)	192.5	129	485	(30.3 - 2114.0)	211	150	568.75	(13.1 - 82.1)	25.55	17.85	36.2
170	CD182 (CXCR2)	18	(44.7 - 1365.0)	161.5	72.55	385	(18.2 - 1430.0)	174.5	81.575	399.75	(14.5 - 89.1)	27.85	22.875	34.95
171	CD183 (CXCR3)	18	(10.7 - 160.0)	28.3	17.95	84.575	(9.2 - 163.0)	23	16.025	71.15	(17.0 - 184.0)	84.25	31.65	120.825
172	CD184 (CXCR4)	18	(34.1 - 2430.0)	199.5	150.25	955.5	(17.9 - 2888.0)	210.5	88.475	1272	(19.1 - 509.0)	118.5	43.225	207.5
173	CD185 (CXCR5)	18	(0.8 - 113.0)	7.94	5.905	14.925	(-0.8 - 120.0)	6.02	3.9375	15.275	(7.1 - 37.0)	19.4	16.125	25.55
174	CD191 (CCR1)	18	(5.8 - 121.0)	18.45	10.375	27.975	(4.4 - 129.0)	16.5	8.0425	23.875	(11.2 - 102.0)	24.65	19.525	34.2
175	CD192 (CCR2)	18	(5.7 - 114.0)	12.25	8.46	16.95	(0.6 - 122.0)	10.205	7.125	17	(13.3 - 56.5)	25	20.975	29.45
176	CD193 (CCR3)	18	(10.4 - 115.0)	21	15.625	35.1	(7.9 - 119.0)	19.05	14.1	28.275	(19.5 - 78.9)	32.05	28.525	40.3
177	C194 (CCR4)	18	(1.2 - 104.0)	14.8	8.1275	32.675	(0.0 - 110.0)	13.9	7.0275	20.875	(14.5 - 61.9)	23.55	20.55	28.45
178	CD195 (CCR5)	18	(3.0 - 108.0)	36	32.425	53.2	(2.1 - 74.1)	28.2	24.025	38.325	(19.7 - 1735.0)	296.5	176.75	481.25
179	CD196 (CCR6)	18	(-17.5 - 45.7)	12.5	6.91	15.375	(-20.8 - 233.0)	10.95	5.7375	14.475	(6.6 - 61.9)	23.65	15.55	29.9
180	CD197 (CCR7)	18	(-2.7 - 52.5)	14.3	3.445	21.6	(-11.4 - 397.0)	10.2	1.2925	18.775	(15.5 - 100.0)	55.3	45.2	65.275
181	CD199 (CCR9)	18	(-19.5 - 31.6)	8.265	5.755	11.075	(-25.5 - 331.0)	7.4	4.5675	9.8475	(4.0 - 43.0)	17.95	11.55	26.325
182	CD200	18	(-16.1 - 39.2)	6.6	3.7075	9.1875	(-23.5 - 40.7)	5.29	1.82	8.035	(12.9 - 51.1)	22.45	19.15	26.8
183	CD201 (EPCR)	18	(-0.7 - 51.6)	13.8	11.325	24.275	(-1.3 - 51.6)	13.8	10.95	33.25	(2.4 - 49.7)	21.65	17.325	31.4
184	CD202b (TIE-2)	18	(17.6 - 83.0)	39.2	28.55	48.4	(17.3 - 74.1)	38.25	27.05	49.25	(15.8 - 92.5)	39.85	31.125	58.15
185	CD203c	18	(-22.2 - 28.8)	5.575	1.1575	8.5025	(-28.2 - 28.8)	4.365	0.2425	7.05	(8.7 - 29.6)	16.85	12.325	22.1
186	CD204	18	(-16.1 - 36.0)	7.18	6.0325	12	(-18.8 - 36.7)	6.605	5.33	11.8	(3.4 - 39.0)	17.3	12.6	25.55
187	CD205	18	(23.7 - 1422.0)	636.5	432.5	982	(57.4 - 1408.0)	616	416.75	960	(20.9 - 1728.0)	963.5	685.25	1494
188	CD206	18	(-15.4 - 32.9)	7.995	3.1225	27.375	(-17.5 - 32.8)	7.27	2.03	26.475	(-3.4 - 48.4)	21.1	14.7	35.75
189	CD207 (Langerin)	18	(-18.1 - 26.2)	4.605	2.855	7.575	(-21.5 - 29.7)	3.73	1.7325	6.28	(9.3 - 41.0)	15.8	13.15	23.575
190	CD208 (DC-LAMP)	18	(-16.8 - 29.6)	7.07	3.475	9.535	(-20.1 - 23.5)	6.195	1.865	8.605	(2.7 - 51.8)	17.85	13.975	22.25
191	CD209 (DC-SIGN)	18	(-1.2 - 38.3)	6.135	2.3175	9.95	(-2.9 - 32.9)	4.63	0.3625	9.12	(9.9 - 48.4)	20.5	15.525	22.375
192	CD212	18	(125.0 - 444.0)	266.5	218.25	370	(27.9 - 454.0)	279.5	226.75	406	(43.4 - 218.0)	104.5	76.8	146.5
193	CD213a2 (IL-13Ra2)	18	(2.0 - 48.4)	19.2	11.925	22.375	(-2.0 - 43.0)	18.25	10.3625	20.1	(13.1 - 52.5)	24.2	18.725	39.825
194	CD217	18	(33.5 - 307.0)	189.5	133.75	227	(35.3 - 811.0)	206.5	148	246.5	(17.4 - 138.0)	46.9	39.975	73.075
195	CD218 (IL-18Ra)	18	(96.6 - 1039.0)	302.5	198	704.75	(26.1 - 988.0)	274.5	165.5	662.25	(204.0 - 2201.0)	799.5	449.5	1488
196	CD220	18	(0.0 - 43.0)	7.18	4.655	11.3	(-4.7 - 38.3)	6.02	3.405	8.3975	(14.0 - 54.5)	27.05	22.425	31.1
197	CD221 (IGF-1R)	18	(-1.3 - 50.4)	9.98	5.82	20.425	(-3.4 - 49.8)	8.73	4.775	21.25	(9.2 - 51.8)	17.05	14.7	22.025
198	CD222	18	(137.0 - 638.0)	321.5	230	413.25	(145.0 - 2690.0)	374.5	311.25	508.25	(52.4 - 302.0)	124	78.9	195.5
199	CD223	18	(-2.7 - 62.3)	16.05	9.8175	22.425	(-4.7 - 60.3)	15.15	7.755	20.225	(6.6 - 53.8)	22.8	13.65	25.575
200	CD226 (DNAM-1)	18	(116.0 - 448.0)	316	253.5	345	(20.6 - 483.0)	314	259.25	357.5	(57.7 - 321.0)	186.5	162.5	241.25
201	CD227 (Muc-1)	18	(-11.4 - 45.8)	8.715	6.875	37.325	(-14.8 - 43.7)	6.605	5.21	36.1	(10.7 - 52.6)	31.6	21.875	41.15
202	CD229 (Ly9)	18	(208.0 - 1103.0)	583.5	402.75	772.75	(20.0 - 961.0)	586.5	408	795.25	(249.0 - 1597.0)	537	421	859.75
203	CD230 (PrP)	18	(69.8 - 736.0)	375.5	160.25	437.75	(21.8 - 750.0)	389.5	111.375	457	(42.0 - 605.0)	164	80.05	236.75
204	CD231 (TALLA)	18	(-9.4 - 36.3)	8.23	4.59	11.35	(-13.4 - 35.1)	6.64	2.73	11.575	(6.7 - 43.7)	17.5	11.8	26.15
205	CD233	18	(-13.4 - 32.2)	5.535	4	8.6975	(-18.8 - 32.8)	4.72	2.4425	8.015	(-1.0 - 47.7)	14.4	12.025	19.975
206	CD234 (DARC)	18	(5.0 - 49.1)	11	9.7325	14.325	(4.2 - 45.0)	10.55	8.855	12.325	(9.5 - 52.5)	21.3	17.6	33.15
207	CD235a (Glycophorin A)	18	(-6.7 - 44.7)	5.565	3.1225	9.435	(-9.4 - 45.7)	4.705	2.03	8.5675	(5.4 - 38.3)	22.4	13.3	24.1
208	CD238 (KEL)	18	(-9.4 - 44.7)	5.81	4.655	9.3475	(-12.8 - 45.4)	4.255	3.39	8.69	(6.3 - 48.4)	20.4	14.675	28.15
209	CD239 (BCAM)	18	(-4.7 - 37.4)	6.54	2.0775	11.4875	(-7.4 - 1846.0)	5.575	0.31	11.09	(4.9 - 46.4)	15.5	11.6	20.2
210	CD240DCE	18	(5.8 - 40.3)	13	9.88	16.25	(4.2 - 36.7)	11.45	8.82	14.075	(11.6 - 52.5)	23.5	15.3	34
211	CD243 (ABCB1)	18	(40.4 - 231.0)	92.8	61.975	153.75	(41.6 - 229.0)	89.65	61.85	150.75	(28.5 - 215.0)	73.25	45.9	94.275
212	CD244 (2B4)	18	(1491.0 - 5749.0)	4035	2987	4391.5	(29.4 - 5858.0)	4077	3016.5	4429.5	(632.0 - 3246.0)	1864	1635	2463.25
213	CD246 (ALK)	18	(-9.4 - 246.0)	6.795	3.3	27.325	(-11.4 - 248.0)	6.16	1.865	26.4	(6.0 - 180.0)	22.1	17.725	69.525
214	CD253	18	(14.3 - 314.0)	89.05	49.125	116.75	(10.8 - 273.0)	73.9	42.15	105.05	(255.0 - 3081.0)	1593.5	1058.25	2360.5
215	CD256 (APRIL)	18	(-5.4 - 36.3)	6.085	4.2275	11.35	(-6.7 - 37.1)	4.915	2.3	10.485	(8.1 - 35.1)	21.8	12.35	28.7
216	CD258 (LIGHT)	18	(20.4 - 132.0)	60.05	45.35	82.025	(18.9 - 134.0)	60.45	37.425	84.1	(29.7 - 149.0)	61.95	40.025	85.925
217	CD262	18	(5.4 - 51.1)	10.55	9.2925	13.5	(4.6 - 47.7)	9.21	7.885	12.35	(10.4 - 54.5)	22.3	16.7	26.575
218	CD263 (TRAIL-R3)	18	(3.4 - 54.5)	11.55	7.63	15.35	(0.7 - 55.9)	11.05	7.055	13.65	(10.2 - 51.1)	23.05	16.325	29
219	CD266 (FN14)	18	(10.7 - 97.3)	38.05	29.175	54.7	(9.2 - 73.4)	28.65	24.6	47.2	(43.7 - 317.0)	162	82.45	246
220	CD268	18	(-2.0 - 50.5)	7.125	5.17	11.25	(-4.0 - 53.0)	5.78	4.0525	10.71	(-1.2 - 47.7)	18.4	13.175	27.075
221	CD269 (BCMA)	18	(8.7 - 66.0)	19.6	16	24.625	(7.5 - 64.0)	19.05	15	22.175	(13.3 - 68.0)	31	20.325	34.8
222	CD270 (HVEM)	18	(111.0 - 809.0)	261	226.25	352.25	(13.4 - 855.0)	280.5	248.75	426.5	(31.8 - 199.0)	68.55	55.35	130.5
223	CD271 (LNGFR)	18	(16.1 - 72.8)	26.6	24.7	35.95	(15.5 - 75.5)	28.55	23.425	40.375	(5.4 - 56.5)	21.85	19	27.1
224	CD273 (PD-L2)	18	(-1.9 - 54.5)	7.215	2.88	12.15	(-2.9 - 55.6)	5.38	1.865	11.385	(0.0 - 51.8)	17.45	12.45	23.825
225	CD275 (B7-H2)	18	(2.9 - 97.7)	11.8	8.6375	16.1	(0.0 - 86.6)	10.3	6.91	14	(21.6 - 582.0)	35.35	27.45	44.25
226	CD276	18	(0.0 - 135.0)	11.95	4.1125	19.7	(-1.7 - 137.0)	10.405	2.695	17.775	(19.4 - 96.6)	38.8	32.3	44.55
227	CD277	18	(191.0 - 639.0)	444.5	306	527.25	(21.5 - 661.0)	469.5	316.5	538.25	(61.8 - 292.0)	135	101.45	177.5
228	CD278 (ICOS)	18	(22.8 - 88.1)	40	32.25	46.2	(13.1 - 92.3)	39.4	27.55	48.55	(12.8 - 50.7)	28.7	23.175	32.55
229	CD279 (PD1)	18	(-3.4 - 44.3)	6.785	2.0075	12.33	(-3.5 - 156.0)	5.81	0.715	11.645	(7.9 - 41.7)	18.25	15	23.7
230	CD282 (TLR2)	18	(1.7 - 50.4)	7.51	4.4175	14.6	(-1.2 - 51.9)	6.3	3.0225	13.725	(10.4 - 42.3)	18.6	12.95	23.675
231	CD283	18	(1.7 - 51.6)	6.705	4.77	12.9875	(-0.6 - 311.0)	5.605	3.5475	12.555	(5.0 - 47.1)	21.55	14.225	26.3
232	CD284	18	(-2.0 - 50.5)	6.06	4.1225	12.06	(-2.0 - 52.3)	4.875	2.9025	11.1775	(5.4 - 42.3)	18.1	14.75	22.4
233	CD286 (TLR6)	18	(-2.0 - 52.3)	8.29	6.78	13.3	(-4.7 - 53.7)	7.385	5.86	12.33	(4.4 - 45.7)	17.6	15.175	21.8
234	CD295 (LEPR)	18	(0.6 - 49.7)	7.855	3.5475	13.175	(-0.6 - 51.9)	7.19	3.045	10.2225	(5.3 - 49.1)	19.75	14.925	29.15
235	CD298	18	(329.0 - 1870.0)	820	622	1394	(234.0 - 1940.0)	863.5	655.25	1494.25	(71.0 - 481.0)	192	160.5	382.25
236	CD300e (IREM-2)	18	(1.7 - 63.3)	14.96	4.93	30.675	(-1.2 - 65.1)	14.025	3.405	29.475	(8.7 - 43.0)	22.95	17.625	28.1
237	CD300f (IREM1)	18	(1.5 - 58.5)	11.15	6.93	14.5	(0.5 - 57.2)	9.655	5.88	14.1	(11.0 - 61.9)	18.65	15.275	25.95
238	CD302 (CLEC13a)	18	(2.9 - 65.3)	18.25	7.32	29.45	(0.6 - 67.3)	18.25	5.4525	29.1	(10.7 - 43.1)	18.4	17.5	22.425
239	CD303 (BDCA-2)	18	(3.9 - 58.9)	10.155	8.1025	15.3	(3.4 - 490.0)	8.965	7.0325	14.75	(3.4 - 47.7)	16.7	13	26.05
240	CD304	18	(0.0 - 157.0)	5.98	3.88	14.475	(-1.0 - 163.0)	3.735	2.3	11.025	(6.0 - 92.7)	39.3	30	52.7
241	CD305 (LAIR-1)	14	(2627.0 - 10969.0)	5944.5	4091	6924	(24.6 - 11100.0)	6155	4145.25	7131	(2216.0 - 9760.0)	3714	2910.75	4223.25
242	CD307a (FcRL1)	18	(4.9 - 138.0)	11.9	7.3875	25.25	(2.9 - 10205.0)	10.95	6.6625	35.225	(-1.7 - 70.7)	22.4	16.25	31.05
243	CD307b (FcRL2)	18	(3.5 - 89.6)	13.3	9.6425	25.25	(0.6 - 91.9)	12.35	9.2075	25.7	(7.5 - 51.1)	21.05	14.3	31.9
244	CD307e (FcRL5)	18	(-0.6 - 61.1)	10.445	5.815	16.2	(-4.6 - 63.7)	9.095	3.3675	15.65	(8.7 - 41.7)	21.65	15.85	26.425
245	CD309 (VEGFR-2/KDR)	18	(-6.3 - 107.0)	8.505	-1.0475	14.7	(-9.2 - 108.0)	6.915	-2.1525	11.4	(7.1 - 81.6)	20.3	16.55	21.3
246	CD310 (VEGF-R3)	18	(22.3 - 98.7)	37.6	34	43.35	(18.8 - 102.0)	37.4	34.5	43.6	(16.0 - 68.7)	29.3	24.95	38.95
247	CD312 (EMR2)	18	(5.2 - 80.2)	21	13.225	29.75	(0.6 - 83.9)	19.4	10.925	24.925	(19.9 - 57.5)	44.4	40.1	47.175
248	CD314 (NKG2D)	18	(97.9 - 600.0)	342	238.25	439.25	(92.8 - 3390.0)	375	241.25	437	(142.0 - 821.0)	395	286.75	580
249	CD317 (BST2)	18	(174.0 - 816.0)	457	354.75	519.5	(176.0 - 837.0)	472	389.5	597	(115.0 - 711.0)	311	234.75	428.75
250	CD318 (CDCP1)	18	(-9.8 - 63.3)	14.65	5.935	23.625	(-11.5 - 161.0)	10.75	4.365	20	(51.2 - 356.0)	134	91.2	162.5
251	CD319 (CRACC)	18	(157.0 - 1094.0)	711	447	891.25	(73.3 - 1090.0)	739.5	456.75	903.25	(45.2 - 1140.0)	288	172.5	469.5
252	CD324 (E-Cadherin)	18	(-9.2 - 60.0)	6.705	2.4375	13.46	(-13.2 - 62.9)	5.33	0.985	13.095	(-2.0 - 49.1)	19.9	16.075	23.375
253	CD326 (EpCAM)	18	(-8.6 - 59.6)	7.345	-0.6025	16.3	(-9.8 - 584.0)	6.255	-1.335	16.075	(7.4 - 48.4)	16.8	13.425	25.025
254	CD328 (Siglec-7)	18	(295.0 - 4479.0)	2702.5	1610.5	3163.75	(83.7 - 5210.0)	2896.5	1827.25	3507	(123.0 - 1310.0)	701.5	482.75	881.25
255	CD329 (Siglec-9)	18	(64.9 - 293.0)	125	92.475	157.5	(31.8 - 320.0)	140.5	105.25	194	(24.3 - 57.2)	35.8	31.3	45.2
256	CD335 (NKp46)	18	(363.0 - 2499.0)	1180.5	920.25	1418.75	(15.8 - 2372.0)	1152	889.5	1374.25	(539.0 - 3282.0)	1244	1074.25	1522.25
257	CD336 (NKp44)	18	(1.9 - 120.0)	11.45	5.4325	20.025	(1.2 - 269.0)	7.465	4.105	17.825	(32.0 - 222.0)	61.65	46.725	111.95
258	CD337 (NKp30)	18	(179.0 - 946.0)	294.5	213.25	440.5	(19.4 - 942.0)	272.5	203.5	431	(143.0 - 1068.0)	326	216.75	619.25
259	CD338 (ABCG2)	18	(1.9 - 75.6)	12.5	6.32	22.45	(1.5 - 79.0)	11.35	4.1675	22.675	(11.2 - 54.5)	21.8	17.2	27.75
260	CD340 (ErbB-2)	18	(-0.5 - 67.4)	12.25	3.8	18.825	(-1.0 - 70.0)	11.2	2.785	18.725	(6.3 - 39.1)	20.65	17.425	27.7
261	CD344 (Frizzled-4)	18	(1.2 - 98.9)	15.8	5.6225	49.85	(0.0 - 101.0)	15.245	4.1175	49.425	(7.4 - 60.3)	24.05	20.1	48.225
262	CD352 (NTB-A)	18	(672.0 - 2367.0)	1276	1123.75	1496.75	(154.0 - 2440.0)	1311	1161.75	1519.5	(206.0 - 1041.0)	457	400	598
263	CD353 (SLAMF8)	18	(2.3 - 70.0)	9.95	6.4475	18.425	(1.7 - 73.7)	9.97	4.8975	18.5	(2.9 - 58.5)	23.35	17.25	27.475
264	CD354 (TREM-1)	18	(4.0 - 80.9)	12.1	6.71	26.55	(3.5 - 900.0)	11.2	6.1825	27.3	(7.5 - 39.0)	19.8	16.2	21.3
265	CD360 (IL-21R)	18	(-2.9 - 81.2)	12.95	8.8375	24.35	(-4.0 - 86.6)	12.9	6.5425	21.575	(11.2 - 49.1)	23.4	17.825	26.125
266	CD362 (Syndecan-2)	18	(2.9 - 77.1)	12.65	6.985	20.6	(1.2 - 80.9)	11.4	6.42	21.05	(12.4 - 46.4)	20.8	18.875	25.15
267	A2B5	18	(1.2 - 87.7)	9.735	5.21	18.15	(-1.2 - 91.2)	9.22	4.655	18.025	(10.0 - 45.0)	20.05	15.575	24.55
268	C3a Receptor	18	(15.5 - 147.0)	37.4	27	59.05	(15.5 - 12729.0)	40.45	28.3	77.525	(17.6 - 77.5)	25.75	22.575	32.7
269	CCL2 (MCP-1)	18	(0.6 - 71.5)	11.17	2.905	17.5	(-1.7 - 17882.0)	11.17	2.03	16.7	(6.8 - 49.1)	15.45	12.775	25.175
270	CCR10	18	(1.7 - 72.1)	11.9	7.29	23.975	(0.0 - 331.0)	10.5	5.815	26.375	(9.5 - 48.4)	21.1	17.95	24.975
271	ChemR23 (CMKLR1)	18	(40.6 - 458.0)	161.5	78.025	258.25	(45.4 - 499.0)	189	105.75	311.25	(6.4 - 53.1)	26.8	21.3	36.225
272	CLA	18	(17.2 - 705.0)	71.1	45.275	110.25	(13.8 - 935.0)	69.15	38.95	124.825	(83.7 - 1712.0)	479.5	231.75	600.5
273	CLEC12A	18	(25.9 - 159.0)	56	46.725	82.8	(14.9 - 159.0)	50.05	38.225	73.275	(33.6 - 313.0)	130	77.3	173.75
274	CLEC2A	18	(-1.2 - 44.4)	15.25	3.13	21	(-2.9 - 7535.0)	13.45	1.975	26.3	(-0.4 - 55.2)	17.4	13.45	24.225
275	CLEC9A	18	(-16.1 - 31.6)	7.035	3.015	11.8	(-20.1 - 36.7)	5.33	2.4425	9.95	(1.8 - 47.1)	18.1	15.075	22.775
276	CLIP	18	(-6.0 - 74.4)	17.25	7.6175	26.15	(-10.1 - 91.2)	15.15	6.4475	27.725	(4.7 - 70.7)	22.3	14.625	26.8
277	CRTAM	18	(2.3 - 76.7)	16.4	7.8725	24.8	(-0.6 - 754.0)	12.85	5.4525	22.1	(21.8 - 83.3)	45.7	36.925	51.65
278	CX3CR1	18	(1001.0 - 6735.0)	3495	2691	3863	(34.5 - 4678.0)	3789	2759.25	4042	(19.5 - 111.0)	44.3	30.95	61.4
279	DCIR	18	(11.1 - 61.9)	31.35	22.8	49.775	(10.7 - 60.6)	34.95	21.375	48.25	(8.5 - 96.3)	38.05	24.525	54.175
280	DLL1	18	(15.5 - 92.5)	38.15	24	50.875	(7.5 - 60.0)	24.9	18.225	34.8	(115.0 - 1476.0)	305.5	267.25	557.5
281	DLL4	18	(-14.8 - 28.9)	7.51	3.6525	14.5	(-16.1 - 35.8)	6.545	2.0075	12.975	(4.3 - 32.9)	26.35	15.225	28.575
282	DR3	18	(-11.4 - 30.9)	11.1	8.76	12.925	(-15.4 - 30.6)	9.855	8.21	12.1	(4.3 - 43.7)	19.4	13.6	25.725
283	ErbB-3 (Her3)	18	(-12.1 - 34.5)	7.805	3.1875	20.775	(-16.8 - 35.3)	6.715	2.33	21.275	(7.2 - 55.2)	25.4	16.775	34.8
284	FceRIa	18	(-11.4 - 33.2)	5.335	2.1425	19.875	(-15.4 - 34.9)	4.12	1.5475	21.375	(4.0 - 38.3)	19.2	13.575	26.175
285	Fibroblast	18	(-14.8 - 79.9)	5.265	3.0475	30.2	(-20.8 - 88.2)	4.845	1.225	29.975	(4.6 - 47.1)	22.6	16.35	30
286	fMLP receptor	18	(5.0 - 51.8)	19.6	12.775	27.2	(1.3 - 47.1)	19.35	11.625	23.6	(3.2 - 82.7)	25.1	16.625	53.975
287	Galectin-3	18	(-2.7 - 31.6)	7.36	4.2025	10.035	(-6.0 - 28.5)	6.915	2.88	9.02	(2.8 - 50.4)	20.1	13.075	28.825
288	Galectin-9	18	(-7.4 - 39.0)	7.995	4.285	10.2125	(-12.8 - 30.9)	6.06	3.4825	8.71	(4.6 - 53.1)	18.2	13.975	27.6
289	GARP (LRRC32)	18	(-6.0 - 50.4)	11.1	10.0125	12.825	(-8.7 - 163.0)	10.3	9.69	11.875	(3.9 - 53.1)	19.4	14.975	23.975
290	GITR	18	(63.3 - 603.0)	284	130.25	484.5	(32.1 - 606.0)	275.5	120	475.5	(104.0 - 831.0)	324.5	197.25	537.75
291	GLAST (ACSA-1)	18	(-8.1 - 37.0)	8.235	4.8775	11.775	(-10.1 - 35.8)	6.07	4.155	11.3	(6.4 - 41.0)	16.65	10.75	22.425
292	GPR56	18	(139.0 - 832.0)	392	196.75	679.25	(16.1 - 972.0)	432.5	217	744.75	(19.7 - 136.0)	60.8	41.65	92
293	HLA-DM	18	(-6.7 - 40.3)	7.27	5.74	10.88	(-8.7 - 1587.0)	5.535	3.6775	9.7375	(0.0 - 37.4)	16.55	12.15	23.9
294	HLA-DQ	18	(3.9 - 81.6)	16.5	9.395	21.825	(2.9 - 82.0)	13.9	7.8725	28.275	(9.3 - 66.6)	26.5	18.3	53.25
295	HLA-DR	18	(14.0 - 152.0)	35.75	25	70.675	(6.0 - 129.0)	28.5	17.3	53.3	(12.0 - 814.0)	265.5	169.5	388.5
296	HLA-DR DP DQ	18	(22.4 - 1446.0)	120	87.475	264.5	(20.6 - 1426.0)	106	81.425	206.5	(30.3 - 1719.0)	668	265.25	1020
297	HLA-E	18	(144.0 - 2905.0)	1306.5	967.5	1994.5	(32.1 - 2998.0)	1403	1025	2044.75	(44.9 - 970.0)	330.5	218	613
298	IFNAR2	18	(97.9 - 523.0)	281.5	164.25	381.75	(60.5 - 575.0)	291	172.25	403.5	(30.0 - 198.0)	106	50.125	146.5
299	IL-12R b2	18	(6.3 - 703.0)	20.6	13.425	43.3	(5.4 - 745.0)	18.65	10.35	40.375	(15.8 - 296.0)	43.55	26.675	82.575
300	IL-17RC	18	(5.1 - 305.0)	16.1	14.175	49.725	(3.6 - 325.0)	15.5	12.6	50	(8.5 - 129.0)	30.2	17.75	48
301	IL-1RAcP	18	(20.3 - 549.0)	65.8	43.7	125.25	(21.2 - 575.0)	67.85	45.225	135.725	(7.5 - 200.0)	36.25	22.3	70.9
302	iNKT	18	(0.7 - 60.6)	7.025	4.2025	37.75	(-1.2 - 63.2)	5.09	2.9725	38.525	(-2.7 - 41.2)	22.6	13.65	31.325
303	Integrin b7	18	(42.8 - 286.0)	117	85.05	148.75	(16.4 - 356.0)	114.1	81.475	156.25	(28.6 - 174.0)	64.7	48.325	87.625
304	Jagged2	18	(0.0 - 59.9)	12.3	8.78	18.5	(-2.7 - 8147.0)	10.35	7.6625	17.15	(10.7 - 66.7)	24.2	18.975	39.75
305	KLRG1 (MAFA)	18	(53.9 - 1683.0)	235	97.675	485	(24.6 - 1952.0)	325.5	99.45	595.5	(15.0 - 79.8)	40.25	27.1	58.075
306	LAP (TGF-b1)	18	(-0.7 - 49.0)	8.92	6.4625	12.85	(-2.7 - 50.8)	8.265	5.17	10.5875	(5.1 - 40.3)	21	16.125	29
307	LGR5	18	(1.2 - 44.7)	9.805	4.6525	18.25	(0.6 - 46.5)	8.72	3.1225	18.45	(5.3 - 50.4)	22.35	16.625	27.175
308	LT-bR	18	(1.9 - 52.5)	10.8	7.32	30.85	(1.5 - 51.9)	9.655	5.6925	33.225	(-2.0 - 55.2)	22.45	18.775	31.625
309	Melanoma (MCSP)	18	(1.2 - 55.9)	14.75	6.65	20.675	(0.0 - 58.5)	13.1	5.0175	20.25	(6.7 - 49.8)	23.05	19.475	27.15
310	MICA/MICB	18	(5.3 - 188.0)	24.05	13.1	70.65	(4.9 - 200.0)	33.3	12.375	105.4	(12.3 - 90.4)	33.05	22.925	47.55
311	MSCA-1 (W8B2)	18	(-0.6 - 57.2)	8.685	4.5075	41.15	(-2.9 - 69.7)	7.125	2.62	44	(-0.4 - 50.0)	22.9	15.825	34.7
312	NKp80	18	(472.0 - 3409.0)	1717.5	1092.25	2025.25	(115.0 - 3424.0)	1682.5	1106.75	2027.75	(323.0 - 3140.0)	1363	867	1929.5
313	Notch1	18	(1.5 - 50.8)	8.545	6.4475	19.8	(0.0 - 53.0)	8.25	4.93	19.4	(8.2 - 34.9)	20.1	16.225	23.575
314	Notch2	18	(135.0 - 857.0)	449.5	297.25	474.5	(91.7 - 866.0)	440.5	292.25	468.25	(137.0 - 826.0)	501	339.5	600.75
315	Notch3	18	(2.3 - 54.1)	6.54	4.5675	9.9825	(-9.6 - 57.0)	4.705	3	7.7025	(5.0 - 46.4)	21	15.2	23.9
316	O4	18	(1.9 - 49.1)	6.915	5.225	8.29	(1.2 - 178.0)	5.485	4.0525	8.015	(4.6 - 43.0)	16	11.175	23
317	OSCAR	18	(2.9 - 54.1)	10.11	8.12	15.8	(2.9 - 57.4)	8.615	6.5925	15.8	(-6.7 - 43.7)	18.55	14.925	27.45
318	Perforin	18	(6.9 - 61.2)	11.55	8.98	18.5	(6.3 - 61.9)	10.45	8.3325	19.85	(10.5 - 44.4)	20.5	17.3	26.55
319	Plexin-D1	18	(13.7 - 111.0)	33.9	21.175	53.15	(12.1 - 112.0)	33.7	20.625	50.7	(17.9 - 95.1)	40	32.575	68.45
320	Podoplanin	18	(-1.2 - 71.1)	9.74	3.1475	17.7	(-3.5 - 3431.0)	9.53	2.425	17.7	(7.5 - 46.4)	18.4	14.45	24.775
321	PSA-NCAM	18	(33.5 - 1353.0)	138.5	83.65	544	(25.2 - 1301.0)	130.5	54.075	514.25	(47.2 - 2095.0)	236	111.5	867.5
322	PSMA	18	(1.2 - 51.8)	11.4	5.6875	31.175	(-1.7 - 53.1)	10.45	3.8125	33.8	(5.7 - 48.4)	20.4	13.8	26.225
323	PTK7 (CCK-4)	18	(13.6 - 83.7)	33.15	20.75	47.9	(11.1 - 75.5)	25.8	16.225	46.1	(43.7 - 125.0)	83.8	59.725	89.425
324	ROR1	18	(1.9 - 58.5)	8.24	5.8575	14.45	(0.6 - 270.0)	5.845	3.5575	11.7775	(11.0 - 58.5)	32.55	28.05	38.5
325	Siglec-10	18	(3.9 - 59.2)	9.72	6.0575	13.9	(1.7 - 72.0)	9.275	5.17	13.275	(6.3 - 31.6)	18.15	14.525	24.375
326	Siglec-5/Siglec-14	18	(7.8 - 70.7)	14	11.2	29.4	(6.3 - 71.5)	13.1	8.8975	27.75	(8.5 - 233.0)	35.4	21.275	55.875
327	Siglec-8	18	(3.9 - 64.6)	11.25	8.6675	18.875	(3.4 - 171.0)	10.55	7.005	24.075	(5.4 - 46.4)	18.75	13.5	24.125
328	Slan (M-DC8)	18	(1.5 - 62.2)	5.885	4.735	15.825	(-1.0 - 65.1)	5.13	3.52	16.5875	(3.7 - 39.0)	20.2	13.875	24.575
329	SSEA-1	18	(2.9 - 64.0)	8.505	6.0525	18.7	(1.7 - 66.0)	6.915	5.17	17.975	(10.0 - 53.1)	24.65	18.825	34.075
330	SSEA-4	18	(0.5 - 60.3)	7.48	3.1875	22.7	(0.0 - 64.0)	6.605	2.7275	24.525	(-0.7 - 45.0)	18.9	11.45	26.075
331	SSEA-5	18	(1.9 - 64.0)	9.42	5.74	14.9	(1.5 - 67.4)	8.635	4.655	13.075	(7.3 - 43.0)	16.75	13.4	23.15
332	SUSD2	18	(2.4 - 65.3)	13.55	8.675	20.875	(1.9 - 71.4)	10.85	7.9025	17.5	(7.3 - 33.6)	23.75	12.575	27.3
333	TdT	18	(5.2 - 78.2)	12	7.1	19.25	(4.0 - 84.3)	11.1	6.5925	16.1	(10.3 - 40.3)	20.85	17.5	24.175
334	TIM-1	18	(2.9 - 124.0)	18.95	11.575	23.175	(2.4 - 131.0)	14.85	10.02	22.7	(7.8 - 74.1)	22.35	19.65	37.85
335	TIM-3	18	(320.0 - 2435.0)	722.5	431.75	1502.75	(17.3 - 2818.0)	734.5	428.75	1496.75	(162.0 - 2828.0)	395.5	226.75	1000.5
336	TLT-2	18	(7.5 - 69.4)	17.8	11.475	45.275	(6.0 - 71.4)	15.4	9.8175	44.95	(10.7 - 56.4)	30.55	18.525	45.675
337	TRA-1-85 (CD147)	18	(210.0 - 1090.0)	613	420.5	777.25	(25.2 - 1186.0)	625.5	452.75	808.5	(58.6 - 441.0)	180.5	138.25	344
338	TSPAN8	18	(1.2 - 82.4)	10.4	7.105	20.75	(-1.7 - 86.6)	9.375	5.82	20.075	(0.7 - 37.0)	17.35	10.95	22.7
